# Supplementary material for: Microbiome characterization of two fresh pork cuts during production in a pork fabrication facility
Source: Microbiol Spectr. 2025 Jan 30;13(3):e02209-24. doi: 10.1128/spectrum.02209-24 (PMC11878005; doi:10.1128/spectrum.02209-24)
Supplement: Data Set S1 — All differentially abundant genera between meat types, significant at q value < 0.05. [file spectrum.02209-24-s0001.csv]

Dataset S1: Significant Results Differential Abundance
	feature	metadata	value	coef	stderr	N	N.not.0	pval	qval	Kingdom	Phylum	Class	Order	Family	Genus	Species
1	ASV66	Meat	TL	-3.186751353	0.273908349	143	106	2.37E-22	4.97E-20	Bacteria	Proteobacteria	Gammaproteobacteria	Enterobacterales	Yersiniaceae	Yersinia	NA
2	ASV107	Meat	TL	-3.07811367	0.331669833	143	85	2.72E-16	2.86E-14	Bacteria	Campylobacterota	Campylobacteria	Campylobacterales	Arcobacteraceae	Pseudarcobacter	NA
3	ASV80	Meat	TL	-3.174966918	0.385178429	143	76	1.05E-13	7.37E-12	Bacteria	Firmicutes	Negativicutes	Veillonellales-Selenomonadales	Selenomonadaceae	Propionispira	NA
4	ASV86	Meat	TL	-2.622990114	0.332608236	143	102	7.76E-13	4.07E-11	Bacteria	Actinobacteriota	Actinobacteria	Micrococcales	Micrococcaceae	Rothia	NA
5	ASV226	Meat	TL	-1.691803084	0.222139098	143	49	3.45E-12	1.45E-10	Bacteria	Proteobacteria	Gammaproteobacteria	Burkholderiales	Aquaspirillaceae	Rivicola	NA
6	ASV167	Meat	TL	-2.566856507	0.359430041	143	97	4.50E-11	1.58E-09	Bacteria	Proteobacteria	Gammaproteobacteria	Pseudomonadales	Moraxellaceae	Moraxella	NA
7	ASV283	Meat	TL	-2.142911621	0.311997553	143	66	1.91E-10	5.74E-09	Bacteria	Bacteroidota	Bacteroidia	Flavobacteriales	Weeksellaceae	Soonwooa	NA
8	ASV10	Meat	TL	2.095357692	0.349304272	143	136	1.59E-08	4.18E-07	Bacteria	Proteobacteria	Gammaproteobacteria	Pseudomonadales	Moraxellaceae	Enhydrobacter	NA
9	ASV65	Meat	TL	-2.107571826	0.366110812	143	54	5.15E-08	1.20E-06	Bacteria	Firmicutes	Bacilli	Lactobacillales	Aerococcaceae	Ignavigranum	NA
10	ASV723	Meat	TL	-1.598854368	0.290177174	143	62	1.65E-07	3.47E-06	Bacteria	Bacteroidota	Bacteroidia	Bacteroidales	Prevotellaceae	Prevotellaceae NK3B31 group	NA
11	ASV69	Meat	TL	1.747879012	0.318705574	143	119	1.86E-07	3.56E-06	Bacteria	Proteobacteria	Gammaproteobacteria	Burkholderiales	Burkholderiaceae	Burkholderia-Caballeronia-Paraburkholderia	NA
12	ASV766	Meat	TL	-1.308263135	0.249705153	143	33	5.75E-07	1.01E-05	Bacteria	Firmicutes	Negativicutes	Veillonellales-Selenomonadales	Sporomusaceae	Pelosinus	NA
13	ASV37	Meat	TL	1.543051946	0.297155886	143	137	7.10E-07	1.06E-05	Bacteria	Actinobacteriota	Actinobacteria	Micrococcales	Micrococcaceae	Kocuria	NA
14	ASV115	Meat	TL	-2.191533222	0.421846432	143	102	7.02E-07	1.06E-05	Bacteria	Campylobacterota	Campylobacteria	Campylobacterales	Arcobacteraceae	Arcobacter	NA
15	ASV785	Meat	TL	-1.774161437	0.347369342	143	59	1.04E-06	1.46E-05	Bacteria	Bacteroidota	Bacteroidia	Bacteroidales	Dysgonomonadaceae	Dysgonomonas	NA
16	ASV1801	Meat	TL	-1.592667705	0.315889748	143	53	1.39E-06	1.83E-05	Bacteria	Firmicutes	Clostridia	Oscillospirales	Oscillospiraceae	NK4A214 group	NA
17	ASV17	Meat	TL	1.318862714	0.26690784	143	139	2.17E-06	2.68E-05	Bacteria	Firmicutes	Bacilli	Lactobacillales	Streptococcaceae	Lactococcus	NA
18	ASV461	Meat	TL	-1.458490977	0.303109928	143	41	3.80E-06	4.43E-05	Bacteria	Proteobacteria	Gammaproteobacteria	Burkholderiales	Aquaspirillaceae	Aquaspirillum	NA
19	ASV7	Meat	TL	1.174088493	0.246931681	143	142	4.85E-06	5.36E-05	Bacteria	Firmicutes	Bacilli	Bacillales	Bacillaceae	Bacillus	NA
20	ASV642	Meat	TL	-1.581519462	0.336994845	143	62	6.31E-06	6.62E-05	Bacteria	Firmicutes	Clostridia	Christensenellales	Christensenellaceae	Christensenellaceae R-7 group	NA
21	ASV1254	Meat	TL	-0.844239774	0.181289838	143	22	7.34E-06	7.34E-05	Bacteria	Bacteroidota	Bacteroidia	Bacteroidales	Tannerellaceae	Macellibacteroides	NA
22	ASV351	Meat	TL	-2.364816401	0.519046162	143	60	1.12E-05	0.000106781	Bacteria	Bacteroidota	Bacteroidia	Bacteroidales	Prevotellaceae	Prevotella	NA
23	ASV64	Meat	TL	-1.496209868	0.330287231	143	121	1.25E-05	0.000113765	Bacteria	Proteobacteria	Gammaproteobacteria	Burkholderiales	Oxalobacteraceae	Janthinobacterium	NA
24	ASV866	Meat	TL	-1.625189477	0.362627741	143	52	1.52E-05	0.000133011	Bacteria	Desulfobacterota	Desulfovibrionia	Desulfovibrionales	Desulfovibrionaceae	Desulfovibrio	NA
25	ASV206	Meat	TL	1.29285517	0.293485793	143	55	2.08E-05	0.000167734	Bacteria	Actinobacteriota	Actinobacteria	Micrococcales	Micrococcaceae	Micrococcus	NA
26	ASV2099	Meat	TL	-1.118158206	0.253416842	143	43	2.02E-05	0.000167734	Bacteria	Proteobacteria	Gammaproteobacteria	Enterobacterales	Alteromonadaceae	Rheinheimera	NA
27	ASV382	Meat	TL	-1.044756017	0.237932872	143	32	2.20E-05	0.000171081	Bacteria	Bacteroidota	Bacteroidia	Flavobacteriales	Weeksellaceae	Chishuiella	NA
28	ASV411	Meat	TL	-1.216702021	0.281527053	143	37	2.91E-05	0.000217898	Bacteria	Actinobacteriota	Actinobacteria	Actinomycetales	Actinomycetaceae	Actinomyces	NA
29	ASV503	Meat	TL	-1.238071328	0.292588628	143	42	4.16E-05	0.000301221	Bacteria	Firmicutes	Negativicutes	Acidaminococcales	Acidaminococcaceae	Phascolarctobacterium	NA
30	ASV590	Meat	TL	-1.095821316	0.262989253	143	28	5.36E-05	0.000366666	Bacteria	Firmicutes	Negativicutes	Veillonellales-Selenomonadales	Selenomonadaceae	Zymophilus	NA
31	ASV853	Meat	TL	-0.732581399	0.175919224	143	21	5.41E-05	0.000366666	Bacteria	Proteobacteria	Gammaproteobacteria	Burkholderiales	Oxalobacteraceae	Undibacterium	NA
32	ASV213	Meat	TL	-1.177478619	0.286266926	143	45	6.60E-05	0.00043316	Bacteria	Proteobacteria	Gammaproteobacteria	Burkholderiales	Aquaspirillaceae	Microvirgula	NA
33	ASV718	Meat	TL	-0.587304616	0.144188165	143	22	7.70E-05	0.000490117	Bacteria	Proteobacteria	Gammaproteobacteria	Burkholderiales	Chromobacteriaceae	Crenobacter	NA
34	ASV2778	Meat	TL	-0.837445977	0.207832763	143	17	9.11E-05	0.000562415	Bacteria	Proteobacteria	Alphaproteobacteria	Rhodospirillales	Magnetospirillaceae	Telmatospirillum	NA
35	ASV222	Meat	TL	-1.691573337	0.429885081	143	52	0.000130152	0.000780911	Bacteria	Campylobacterota	Campylobacteria	Campylobacterales	Campylobacteraceae	Campylobacter	NA
36	ASV33	Meat	TL	-1.691658419	0.431626408	143	120	0.00013802	0.000805119	Bacteria	Firmicutes	Clostridia	Clostridiales	Clostridiaceae	Clostridium sensu stricto 1	NA
37	ASV1087	Meat	TL	-0.921211959	0.235726939	143	26	0.000143972	0.000817138	Bacteria	Firmicutes	Clostridia	Peptostreptococcales-Tissierellales	Peptostreptococcaceae	Proteocatella	NA
38	ASV1298	Meat	TL	-0.769957124	0.204455667	143	16	0.000242961	0.001342677	Bacteria	Firmicutes	Clostridia	Peptococcales	Peptococcaceae	Peptococcus	NA
39	ASV435	Meat	TL	-0.876881077	0.237134676	143	31	0.000310666	0.001672817	Bacteria	Firmicutes	Clostridia	Lachnospirales	Lachnospiraceae	Lachnospiraceae XPB1014 group	NA
40	ASV992	Meat	TL	-0.579868254	0.157505366	143	22	0.000329276	0.0017287	Bacteria	Proteobacteria	Gammaproteobacteria	Burkholderiales	Neisseriaceae	Uruburuella	NA
41	ASV1273	Meat	TL	-0.567360039	0.156682916	143	16	0.000408311	0.002091347	Bacteria	Proteobacteria	Gammaproteobacteria	Xanthomonadales	Xanthomonadaceae	Vulcaniibacterium	NA
42	ASV191	Meat	TL	1.611942873	0.448069426	143	52	0.000443653	0.002214373	Bacteria	Actinobacteriota	Actinobacteria	Micrococcales	Dermacoccaceae	Dermacoccus	NA
43	ASV1478	Meat	TL	-1.295977971	0.360862398	143	49	0.000453419	0.002214373	Bacteria	Bacteroidota	Bacteroidia	Bacteroidales	Prevotellaceae	Alloprevotella	NA
44	ASV694	Meat	TL	-1.335020675	0.37720563	143	62	0.000543978	0.00250093	Bacteria	Bacteroidota	Bacteroidia	Bacteroidales	Rikenellaceae	Rikenellaceae RC9 gut group	NA
45	ASV714	Meat	TL	-0.785610823	0.221398014	143	22	0.00052689	0.00250093	Bacteria	Firmicutes	Clostridia	Lachnospirales	Lachnospiraceae	Frisingicoccus	NA
46	ASV1567	Meat	TL	-0.860236559	0.243196196	143	26	0.000547823	0.00250093	Bacteria	Proteobacteria	Gammaproteobacteria	Burkholderiales	Neisseriaceae	Neisseria	NA
47	ASV52	Meat	TL	-1.553233895	0.440925893	143	51	0.00057619	0.002574465	Bacteria	Firmicutes	Bacilli	Lactobacillales	Aerococcaceae	Dolosicoccus	NA
48	ASV472	Meat	TL	-0.769419867	0.220065513	143	34	0.000631104	0.002761081	Bacteria	Proteobacteria	Gammaproteobacteria	Pseudomonadales	Moraxellaceae	Faucicola	NA
49	ASV297	Meat	TL	0.83979509	0.24211388	143	20	0.000694196	0.002915625	Bacteria	Actinobacteriota	Actinobacteria	Micrococcales	Dermabacteraceae	Brachybacterium	NA
50	ASV692	Meat	TL	-0.891050864	0.256858386	143	27	0.00069315	0.002915625	Bacteria	Firmicutes	Clostridia	Lachnospirales	Lachnospiraceae	Lachnospiraceae NK4A136 group	NA
51	ASV531	Meat	TL	-0.771430721	0.225667259	143	33	0.000823622	0.003391386	Bacteria	Firmicutes	Clostridia	Clostridiales	Clostridiaceae	Clostridium sensu stricto 5	NA
52	ASV51	Meat	TL	1.039381261	0.304717126	143	131	0.00084474	0.003411451	Bacteria	Firmicutes	Bacilli	Lactobacillales	Enterococcaceae	Enterococcus	NA
53	ASV92	Meat	TL	-1.245978617	0.369207821	143	85	0.000954542	0.003782147	Bacteria	Firmicutes	Bacilli	Erysipelotrichales	Erysipelotrichaceae	Turicibacter	NA
54	ASV740	Meat	TL	0.78063642	0.23502299	143	16	0.001140175	0.004434015	Bacteria	Bacteroidota	Bacteroidia	Bacteroidales	Porphyromonadaceae	Falsiporphyromonas	NA
55	ASV497	Meat	TL	0.797388497	0.244853308	143	27	0.0014124	0.005392801	Bacteria	Proteobacteria	Gammaproteobacteria	Burkholderiales	Neisseriaceae	Stenoxybacter	NA
56	ASV1121	Meat	TL	-0.486255499	0.157954971	143	15	0.002501306	0.009379898	Bacteria	Firmicutes	Negativicutes	Acidaminococcales	Acidaminococcaceae	Succinispira	NA
57	ASV2103	Meat	TL	-0.648906206	0.211528344	143	21	0.002587048	0.00953123	Bacteria	Bacteroidota	Bacteroidia	Bacteroidales	Prevotellaceae	Prevotellaceae UCG-003	NA
58	ASV1980	Meat	TL	-0.381009122	0.124662257	143	19	0.002680789	0.009706305	Bacteria	Proteobacteria	Gammaproteobacteria	Burkholderiales	Rhodocyclaceae	Candidatus Accumulibacter	NA
59	ASV242	Meat	TL	0.870717522	0.287388786	143	35	0.002912216	0.010192757	Bacteria	Proteobacteria	Gammaproteobacteria	Burkholderiales	Comamonadaceae	Pelomonas	NA
60	ASV388	Meat	TL	-1.055622576	0.348250476	143	56	0.002899023	0.010192757	Bacteria	Actinobacteriota	Actinobacteria	Propionibacteriales	Propionibacteriaceae	Luteococcus	NA
61	ASV696	Meat	TL	-0.584219122	0.1934078	143	18	0.002995558	0.010312576	Bacteria	Firmicutes	Negativicutes	Veillonellales-Selenomonadales	Veillonellaceae	Megasphaera	NA
62	ASV44	Meat	TL	-1.658848399	0.554595005	143	122	0.003281858	0.011115971	Bacteria	Bacteroidota	Bacteroidia	Bacteroidales	Bacteroidaceae	Bacteroides	NA
63	ASV575	Meat	TL	-0.476604017	0.160505923	143	16	0.00350797	0.011587341	Bacteria	Bacteroidota	Bacteroidia	Bacteroidales	Prevotellaceae	Prevotellaceae UCG-001	NA
64	ASV1356	Meat	TL	-0.868995176	0.292865887	143	29	0.00353138	0.011587341	Bacteria	Firmicutes	Clostridia	Oscillospirales	Ruminococcaceae	Ruminococcus	NA
65	ASV389	Meat	TL	-0.905948389	0.305909486	143	43	0.003593669	0.011610316	Bacteria	Bacteroidota	Bacteroidia	Bacteroidales	Rikenellaceae	dgA-11 gut group	NA
66	ASV675	Meat	TL	-0.991599007	0.336838118	143	65	0.00379225	0.01206625	Bacteria	Firmicutes	Clostridia	Oscillospirales	Oscillospiraceae	UCG-005	NA
67	ASV2155	Meat	TL	-0.866196383	0.295859254	143	41	0.003982319	0.012481896	Bacteria	Bacteroidota	Bacteroidia	Bacteroidales	Tannerellaceae	Parabacteroides	NA
68	ASV263	Meat	TL	-1.410025173	0.48318533	143	67	0.004098985	0.012545678	Bacteria	Spirochaetota	Spirochaetia	Spirochaetales	Spirochaetaceae	Treponema	NA
69	ASV1050	Meat	TL	-0.733770849	0.251608347	143	20	0.004122151	0.012545678	Bacteria	Firmicutes	Clostridia	Oscillospirales	Ruminococcaceae	Caproiciproducens	NA
70	ASV175	Meat	TL	-1.006102501	0.351539599	143	59	0.004851856	0.014350561	Bacteria	Firmicutes	Clostridia	Peptostreptococcales-Tissierellales	Peptostreptococcaceae	Terrisporobacter	NA
71	ASV2572	Meat	TL	-0.540143966	0.18870866	143	16	0.004847122	0.014350561	Bacteria	Firmicutes	Clostridia	Oscillospirales	Oscillospiraceae	Oscillibacter	NA
72	ASV109	Meat	TL	-0.763475405	0.27115246	143	35	0.005565254	0.016231991	Bacteria	Bacteroidota	Bacteroidia	Flavobacteriales	Weeksellaceae	Cloacibacterium	NA
73	ASV1	Meat	TL	0.596556053	0.213871544	143	143	0.006012533	0.017062595	Bacteria	Proteobacteria	Gammaproteobacteria	Pseudomonadales	Pseudomonadaceae	Pseudomonas	NA
74	ASV2187	Meat	TL	-0.542537956	0.194356633	143	22	0.005975084	0.017062595	Bacteria	Proteobacteria	Gammaproteobacteria	Legionellales	Legionellaceae	Legionella	NA
75	ASV553	Meat	TL	-0.631567682	0.230630392	143	23	0.00696998	0.019515944	Bacteria	Bacteroidota	Bacteroidia	Flavobacteriales	Weeksellaceae	Algoriella	NA
76	ASV800	Meat	TL	0.725428204	0.265876302	143	30	0.007173667	0.019821974	Bacteria	Actinobacteriota	Actinobacteria	Propionibacteriales	Propionibacteriaceae	Cutibacterium	NA
77	ASV26	Meat	TL	-1.38378429	0.519938439	143	97	0.008683855	0.02368324	Bacteria	Fusobacteriota	Fusobacteriia	Fusobacteriales	Fusobacteriaceae	Fusobacterium	NA
78	ASV372	Meat	TL	0.931327307	0.352900156	143	62	0.009248688	0.02469195	Bacteria	Firmicutes	Bacilli	Lactobacillales	Vagococcaceae	Vagococcus	NA
79	ASV474	Meat	TL	0.921951815	0.349552132	143	94	0.009288876	0.02469195	Bacteria	Proteobacteria	Alphaproteobacteria	Rhodobacterales	Rhodobacteraceae	Paracoccus	NA
80	ASV1020	Meat	TL	-0.771739309	0.293888064	143	38	0.009594727	0.025186158	Bacteria	Firmicutes	Negativicutes	Veillonellales-Selenomonadales	Selenomonadaceae	Anaerovibrio	NA
81	ASV57	Meat	TL	-1.772099565	0.682432815	143	97	0.010408838	0.026985876	Bacteria	Proteobacteria	Gammaproteobacteria	Enterobacterales	Enterobacteriaceae	Lelliottia	NA
82	ASV541	Meat	TL	-0.588196689	0.228857667	143	20	0.011203165	0.028691033	Bacteria	Firmicutes	Clostridia	Peptostreptococcales-Tissierellales	Family XI	Murdochiella	NA
83	ASV1576	Meat	TL	-0.50525898	0.19823693	143	19	0.011880655	0.030059487	Bacteria	Proteobacteria	Gammaproteobacteria	Burkholderiales	Sutterellaceae	Sutterella	NA
84	ASV195	Meat	TL	0.940342041	0.370089009	143	50	0.012140461	0.030351153	Bacteria	Proteobacteria	Gammaproteobacteria	Burkholderiales	Comamonadaceae	Simplicispira	NA
85	ASV90	Meat	TL	0.933868342	0.370056682	143	124	0.012725568	0.031439639	Bacteria	Firmicutes	Bacilli	Lactobacillales	Lactobacillaceae	Limosilactobacillus	NA
86	ASV619	Meat	TL	-0.558415727	0.226664496	143	20	0.014957435	0.036523968	Bacteria	Firmicutes	Clostridia	Oscillospirales	Hungateiclostridiaceae	Fastidiosipila	NA
87	ASV487	Meat	TL	-0.547387898	0.229313914	143	36	0.01830982	0.044196118	Bacteria	Firmicutes	Bacilli	Lactobacillales	Lactobacillaceae	HT002	NA
88	ASV339	Meat	TL	-0.931666122	0.39179089	143	91	0.018749572	0.044743296	Bacteria	Firmicutes	Bacilli	Staphylococcales	Staphylococcaceae	Staphylococcus	NA
89	ASV130	Meat	TL	-1.02033382	0.43438039	143	85	0.020215275	0.047698964	Bacteria	Firmicutes	Bacilli	Lactobacillales	Lactobacillaceae	Lactobacillus	NA
