# Supplementary material for: Microbiome characterization of two fresh pork cuts during production in a pork fabrication facility
Source: Microbiol Spectr. 2025 Jan 30;13(3):e02209-24. doi: 10.1128/spectrum.02209-24 (PMC11878005; doi:10.1128/spectrum.02209-24)
Supplement: Data Set S2 — Taxonomic relative abundance of individual meat samples by meat type at the genus level. [file spectrum.02209-24-s0002.csv]

Dataset S2: Taxonomic relative abundance of individual meat samples by Meat Type at the Genus level.
Sample	Meat	Genus	Abundance
220620BJB	BJ	< 1% Other	29.10743691
220620BJB	BJ	Acinetobacter	48.32476392
220620BJB	BJ	Aeromonas	3.125315052
220620BJB	BJ	Bacillus	0.507443627
220620BJB	BJ	Enhydrobacter	0.068891353
220620BJB	BJ	Pseudomonas	16.81453103
220620BJB	BJ	Psychrobacter	2.051618107
220620BJE	BJ	< 1% Other	47.6189106
220620BJE	BJ	Acinetobacter	23.52602653
220620BJE	BJ	Aeromonas	10.09121515
220620BJE	BJ	Bacillus	1.355278681
220620BJE	BJ	Enhydrobacter	0.376945875
220620BJE	BJ	Pseudomonas	14.92533019
220620BJE	BJ	Psychrobacter	2.106292982
220620BJM	BJ	< 1% Other	44.87361235
220620BJM	BJ	Acinetobacter	36.40923862
220620BJM	BJ	Aeromonas	2.865804454
220620BJM	BJ	Bacillus	0.189745044
220620BJM	BJ	Enhydrobacter	0.032714663
220620BJM	BJ	Pseudomonas	13.28215306
220620BJM	BJ	Psychrobacter	2.346731805
220621BJB	BJ	< 1% Other	28.06324111
220621BJB	BJ	Acinetobacter	31.0052102
220621BJB	BJ	Aeromonas	11.37711103
220621BJB	BJ	Bacillus	0.161696011
220621BJB	BJ	Enhydrobacter	0.112288897
220621BJB	BJ	Pseudomonas	28.87621272
220621BJB	BJ	Psychrobacter	0.404240029
220621BJE	BJ	< 1% Other	36.23656907
220621BJE	BJ	Acinetobacter	23.12736677
220621BJE	BJ	Aeromonas	12.55195345
220621BJE	BJ	Bacillus	0.618823312
220621BJE	BJ	Enhydrobacter	0.840491364
220621BJE	BJ	Pseudomonas	25.03925372
220621BJE	BJ	Psychrobacter	1.585542317
220621BJM	BJ	< 1% Other	47.25734359
220621BJM	BJ	Acinetobacter	2.98527864
220621BJM	BJ	Aeromonas	1.681269564
220621BJM	BJ	Bacillus	0.064243634
220621BJM	BJ	Enhydrobacter	0.226903047
220621BJM	BJ	Pseudomonas	47.48698041
220621BJM	BJ	Psychrobacter	0.29798111
220622BJB	BJ	< 1% Other	25.06684492
220622BJB	BJ	Acinetobacter	16.37700535
220622BJB	BJ	Aeromonas	13.1684492
220622BJB	BJ	Bacillus	5.548128342
220622BJB	BJ	Enhydrobacter	0
220622BJB	BJ	Pseudomonas	37.96791444
220622BJB	BJ	Psychrobacter	1.871657754
220622BJE	BJ	< 1% Other	54.29122104
220622BJE	BJ	Acinetobacter	14.99376441
220622BJE	BJ	Aeromonas	20.83254601
220622BJE	BJ	Bacillus	1.400173841
220622BJE	BJ	Enhydrobacter	0.530970107
220622BJE	BJ	Pseudomonas	6.475567817
220622BJE	BJ	Psychrobacter	1.475756774
220622BJM	BJ	< 1% Other	27.72834245
220622BJM	BJ	Acinetobacter	40.52582473
220622BJM	BJ	Aeromonas	7.883193383
220622BJM	BJ	Bacillus	0.534737018
220622BJM	BJ	Enhydrobacter	0.324462826
220622BJM	BJ	Pseudomonas	20.68903093
220622BJM	BJ	Psychrobacter	2.314408656
220623BJB	BJ	< 1% Other	41.14544939
220623BJB	BJ	Acinetobacter	33.14431528
220623BJB	BJ	Aeromonas	7.782818259
220623BJB	BJ	Bacillus	0.844910689
220623BJB	BJ	Enhydrobacter	0.504678197
220623BJB	BJ	Pseudomonas	15.42954352
220623BJB	BJ	Psychrobacter	1.148284661
220623BJE	BJ	< 1% Other	36.18414459
220623BJE	BJ	Acinetobacter	23.64948385
220623BJE	BJ	Aeromonas	29.82995356
220623BJE	BJ	Bacillus	0.77506431
220623BJE	BJ	Enhydrobacter	0.521163933
220623BJE	BJ	Pseudomonas	7.520128287
220623BJE	BJ	Psychrobacter	1.520061471
220623BJM	BJ	< 1% Other	46.80302509
220623BJM	BJ	Acinetobacter	21.51082846
220623BJM	BJ	Aeromonas	9.320213132
220623BJM	BJ	Bacillus	2.496562393
220623BJM	BJ	Enhydrobacter	0.352354761
220623BJM	BJ	Pseudomonas	18.6103472
220623BJM	BJ	Psychrobacter	0.906668958
220627BJB	BJ	< 1% Other	33.85244936
220627BJB	BJ	Acinetobacter	23.95784268
220627BJB	BJ	Aeromonas	3.809467734
220627BJB	BJ	Bacillus	0.886128121
220627BJB	BJ	Enhydrobacter	0.42687235
220627BJB	BJ	Pseudomonas	33.88188884
220627BJB	BJ	Psychrobacter	3.185350919
220627BJE	BJ	< 1% Other	33.64440156
220627BJE	BJ	Acinetobacter	27.76995714
220627BJE	BJ	Aeromonas	9.748034734
220627BJE	BJ	Bacillus	0.966420448
220627BJE	BJ	Enhydrobacter	0.140771555
220627BJE	BJ	Pseudomonas	22.91096595
220627BJE	BJ	Psychrobacter	4.819448618
220627BJM	BJ	< 1% Other	71.72873362
220627BJM	BJ	Acinetobacter	13.35267544
220627BJM	BJ	Aeromonas	2.123656982
220627BJM	BJ	Bacillus	0.145728177
220627BJM	BJ	Enhydrobacter	0.084787303
220627BJM	BJ	Pseudomonas	10.54277122
220627BJM	BJ	Psychrobacter	2.021647258
220628BJB	BJ	< 1% Other	32.15539991
220628BJB	BJ	Acinetobacter	10.60735332
220628BJB	BJ	Aeromonas	12.2125439
220628BJB	BJ	Bacillus	1.061528999
220628BJB	BJ	Enhydrobacter	0.321434949
220628BJB	BJ	Pseudomonas	42.72505407
220628BJB	BJ	Psychrobacter	0.916684855
220628BJE	BJ	< 1% Other	63.27399556
220628BJE	BJ	Acinetobacter	13.83793088
220628BJE	BJ	Aeromonas	2.73814377
220628BJE	BJ	Bacillus	3.227340671
220628BJE	BJ	Enhydrobacter	0.400869683
220628BJE	BJ	Pseudomonas	13.79942927
220628BJE	BJ	Psychrobacter	2.722290166
220628BJM	BJ	< 1% Other	96.99714813
220628BJM	BJ	Acinetobacter	0.729743332
220628BJM	BJ	Aeromonas	0.408208913
220628BJM	BJ	Bacillus	0.137001622
220628BJM	BJ	Enhydrobacter	0.069898787
220628BJM	BJ	Pseudomonas	1.571324722
220628BJM	BJ	Psychrobacter	0.086674495
220629BJB	BJ	< 1% Other	56.99270737
220629BJB	BJ	Acinetobacter	17.08259737
220629BJB	BJ	Aeromonas	6.904391319
220629BJB	BJ	Bacillus	0.33577587
220629BJB	BJ	Enhydrobacter	0.227348245
220629BJB	BJ	Pseudomonas	16.17495322
220629BJB	BJ	Psychrobacter	2.282226614
220629BJE	BJ	< 1% Other	52.4483072
220629BJE	BJ	Acinetobacter	19.74361887
220629BJE	BJ	Aeromonas	3.826781792
220629BJE	BJ	Bacillus	3.304173294
220629BJE	BJ	Enhydrobacter	0.285919867
220629BJE	BJ	Pseudomonas	15.10830872
220629BJE	BJ	Psychrobacter	5.282890252
220629BJM	BJ	< 1% Other	64.66554766
220629BJM	BJ	Acinetobacter	11.47459019
220629BJM	BJ	Aeromonas	8.363987
220629BJM	BJ	Bacillus	1.692796686
220629BJM	BJ	Enhydrobacter	0
220629BJM	BJ	Pseudomonas	13.52808828
220629BJM	BJ	Psychrobacter	0.274990179
220630BJB	BJ	< 1% Other	23.76245039
220630BJB	BJ	Acinetobacter	16.80021968
220630BJB	BJ	Aeromonas	18.58009436
220630BJB	BJ	Bacillus	1.325544821
220630BJB	BJ	Enhydrobacter	0.376944008
220630BJB	BJ	Pseudomonas	38.06884845
220630BJB	BJ	Psychrobacter	1.0858983
220630BJE	BJ	< 1% Other	56.82115529
220630BJE	BJ	Acinetobacter	14.91297625
220630BJE	BJ	Aeromonas	6.678428419
220630BJE	BJ	Bacillus	5.029140071
220630BJE	BJ	Enhydrobacter	0.672005709
220630BJE	BJ	Pseudomonas	13.83856004
220630BJE	BJ	Psychrobacter	2.047734211
220630BJM	BJ	< 1% Other	96.77763248
220630BJM	BJ	Acinetobacter	0.972253809
220630BJM	BJ	Aeromonas	0.433534228
220630BJM	BJ	Bacillus	0.085285422
220630BJM	BJ	Enhydrobacter	0.035535592
220630BJM	BJ	Pseudomonas	1.552194678
220630BJM	BJ	Psychrobacter	0.143563793
220711BJB	BJ	< 1% Other	20.48994516
220711BJB	BJ	Acinetobacter	26.6928702
220711BJB	BJ	Aeromonas	1.120658135
220711BJB	BJ	Bacillus	0.288848263
220711BJB	BJ	Enhydrobacter	0.040219378
220711BJB	BJ	Pseudomonas	49.41316271
220711BJB	BJ	Psychrobacter	1.954296161
220711BJE	BJ	< 1% Other	32.59418001
220711BJE	BJ	Acinetobacter	19.08865328
220711BJE	BJ	Aeromonas	16.1651252
220711BJE	BJ	Bacillus	1.802391157
220711BJE	BJ	Enhydrobacter	0.554928942
220711BJE	BJ	Pseudomonas	28.09158583
220711BJE	BJ	Psychrobacter	1.703135574
220711BJM	BJ	< 1% Other	29.20159213
220711BJM	BJ	Acinetobacter	14.17466635
220711BJM	BJ	Aeromonas	3.82580192
220711BJM	BJ	Bacillus	2.788574104
220711BJM	BJ	Enhydrobacter	0.243502693
220711BJM	BJ	Pseudomonas	48.03090611
220711BJM	BJ	Psychrobacter	1.734956685
220712BJB	BJ	< 1% Other	36.71842333
220712BJB	BJ	Acinetobacter	26.64120648
220712BJB	BJ	Aeromonas	7.822038859
220712BJB	BJ	Bacillus	1.786859198
220712BJB	BJ	Enhydrobacter	2.684470214
220712BJB	BJ	Pseudomonas	21.59841664
220712BJB	BJ	Psychrobacter	2.748585287
220712BJE	BJ	< 1% Other	53.71068365
220712BJE	BJ	Acinetobacter	15.05556278
220712BJE	BJ	Aeromonas	5.94131791
220712BJE	BJ	Bacillus	3.224915519
220712BJE	BJ	Enhydrobacter	1.072264102
220712BJE	BJ	Pseudomonas	19.90187159
220712BJE	BJ	Psychrobacter	1.093384455
220712BJM	BJ	< 1% Other	54.57518265
220712BJM	BJ	Acinetobacter	15.16615602
220712BJM	BJ	Aeromonas	4.386636814
220712BJM	BJ	Bacillus	5.535588027
220712BJM	BJ	Enhydrobacter	2.639641763
220712BJM	BJ	Pseudomonas	17.49941079
220712BJM	BJ	Psychrobacter	0.197383926
220713BJB	BJ	< 1% Other	37.3925215
220713BJB	BJ	Acinetobacter	19.60607878
220713BJB	BJ	Aeromonas	15.47690462
220713BJB	BJ	Bacillus	0.8231687
220713BJB	BJ	Enhydrobacter	0.469906019
220713BJB	BJ	Pseudomonas	24.995001
220713BJB	BJ	Psychrobacter	1.236419383
220713BJE	BJ	< 1% Other	42.20705605
220713BJE	BJ	Acinetobacter	20.0412661
220713BJE	BJ	Aeromonas	15.70152367
220713BJE	BJ	Bacillus	2.922637403
220713BJE	BJ	Enhydrobacter	2.394340649
220713BJE	BJ	Pseudomonas	15.57228369
220713BJE	BJ	Psychrobacter	1.160892436
220713BM	BJ	< 1% Other	42.20796705
220713BM	BJ	Acinetobacter	21.04696286
220713BM	BJ	Aeromonas	11.16021224
220713BM	BJ	Bacillus	3.343628732
220713BM	BJ	Enhydrobacter	0.28510335
220713BM	BJ	Pseudomonas	21.50946385
220713BM	BJ	Psychrobacter	0.446661915
220714BJB	BJ	< 1% Other	39.08880309
220714BJB	BJ	Acinetobacter	17.33848134
220714BJB	BJ	Aeromonas	17.95624196
220714BJB	BJ	Bacillus	3.922779923
220714BJB	BJ	Enhydrobacter	0.628056628
220714BJB	BJ	Pseudomonas	20.17503218
220714BJB	BJ	Psychrobacter	0.890604891
220714BJE	BJ	< 1% Other	49.07964906
220714BJE	BJ	Acinetobacter	22.49555594
220714BJE	BJ	Aeromonas	7.27105912
220714BJE	BJ	Bacillus	4.22329262
220714BJE	BJ	Enhydrobacter	1.17552612
220714BJE	BJ	Pseudomonas	14.86323757
220714BJE	BJ	Psychrobacter	0.891679569
220714BJM	BJ	< 1% Other	42.316325
220714BJM	BJ	Acinetobacter	33.69530365
220714BJM	BJ	Aeromonas	11.38282636
220714BJM	BJ	Bacillus	1.701545499
220714BJM	BJ	Enhydrobacter	0.470276394
220714BJM	BJ	Pseudomonas	9.87366666
220714BJM	BJ	Psychrobacter	0.560056433
220718BJB	BJ	< 1% Other	42.29784328
220718BJB	BJ	Acinetobacter	18.63938997
220718BJB	BJ	Aeromonas	2.939168042
220718BJB	BJ	Bacillus	6.228304786
220718BJB	BJ	Enhydrobacter	0.415410004
220718BJB	BJ	Pseudomonas	28.81693507
220718BJB	BJ	Psychrobacter	0.662948842
220718BJE	BJ	< 1% Other	47.62274315
220718BJE	BJ	Acinetobacter	16.67617722
220718BJE	BJ	Aeromonas	12.80728584
220718BJE	BJ	Bacillus	1.693638584
220718BJE	BJ	Enhydrobacter	0.241948369
220718BJE	BJ	Pseudomonas	14.46212139
220718BJE	BJ	Psychrobacter	6.496085458
220718BJM	BJ	< 1% Other	17.55043742
220718BJM	BJ	Acinetobacter	7.90930191
220718BJM	BJ	Aeromonas	9.48044992
220718BJM	BJ	Bacillus	4.981253348
220718BJM	BJ	Enhydrobacter	0.464202821
220718BJM	BJ	Pseudomonas	59.11444385
220718BJM	BJ	Psychrobacter	0.49991073
220719BJB	BJ	< 1% Other	69.80017072
220719BJB	BJ	Acinetobacter	7.942830878
220719BJB	BJ	Aeromonas	6.10869137
220719BJB	BJ	Bacillus	2.282825188
220719BJB	BJ	Enhydrobacter	0.453063101
220719BJB	BJ	Pseudomonas	12.13421174
220719BJB	BJ	Psychrobacter	1.278207008
220719BJE	BJ	< 1% Other	40.38223323
220719BJE	BJ	Acinetobacter	31.42806583
220719BJE	BJ	Aeromonas	14.43486614
220719BJE	BJ	Bacillus	1.949086129
220719BJE	BJ	Enhydrobacter	1.377758677
220719BJE	BJ	Pseudomonas	8.984503375
220719BJE	BJ	Psychrobacter	1.443486614
220719BJM	BJ	< 1% Other	59.73375865
220719BJM	BJ	Acinetobacter	2.194990999
220719BJM	BJ	Aeromonas	0.517954711
220719BJM	BJ	Bacillus	0.317405173
220719BJM	BJ	Enhydrobacter	0.713766857
220719BJM	BJ	Pseudomonas	35.89362979
220719BJM	BJ	Psychrobacter	0.628493826
220720BJB	BJ	< 1% Other	63.89556065
220720BJB	BJ	Acinetobacter	3.156119282
220720BJB	BJ	Aeromonas	2.91323708
220720BJB	BJ	Bacillus	6.641478883
220720BJB	BJ	Enhydrobacter	0.720550533
220720BJB	BJ	Pseudomonas	21.21576036
220720BJB	BJ	Psychrobacter	1.457293213
220720BJE	BJ	< 1% Other	53.62984256
220720BJE	BJ	Acinetobacter	12.99290667
220720BJE	BJ	Aeromonas	7.975672403
220720BJE	BJ	Bacillus	0.910288657
220720BJE	BJ	Enhydrobacter	1.506501111
220720BJE	BJ	Pseudomonas	21.41174592
220720BJE	BJ	Psychrobacter	1.57304268
220721BJB	BJ	< 1% Other	53.08123484
220721BJB	BJ	Acinetobacter	15.60947043
220721BJB	BJ	Aeromonas	10.15979252
220721BJB	BJ	Bacillus	1.94260855
220721BJB	BJ	Enhydrobacter	0.158955911
220721BJB	BJ	Pseudomonas	18.64803815
220721BJB	BJ	Psychrobacter	0.399899607
220721BJE	BJ	< 1% Other	79.9843432
220721BJE	BJ	Acinetobacter	10.99107562
220721BJE	BJ	Aeromonas	4.058243307
220721BJE	BJ	Bacillus	1.669015187
220721BJE	BJ	Enhydrobacter	0.253640207
220721BJE	BJ	Pseudomonas	2.658525129
220721BJE	BJ	Psychrobacter	0.385157351
220721BJM	BJ	< 1% Other	60.33704761
220721BJM	BJ	Acinetobacter	18.66424164
220721BJM	BJ	Aeromonas	4.245326457
220721BJM	BJ	Bacillus	4.698867299
220721BJM	BJ	Enhydrobacter	0.453540842
220721BJM	BJ	Pseudomonas	8.202873193
220721BJM	BJ	Psychrobacter	3.398102956
220802BJB	BJ	< 1% Other	15.62644353
220802BJB	BJ	Acinetobacter	41.64499993
220802BJB	BJ	Aeromonas	4.196967097
220802BJB	BJ	Bacillus	1.014926949
220802BJB	BJ	Enhydrobacter	0
220802BJB	BJ	Pseudomonas	33.95319986
220802BJB	BJ	Psychrobacter	3.56346263
220802BJE	BJ	< 1% Other	21.17876872
220802BJE	BJ	Acinetobacter	10.15564284
220802BJE	BJ	Aeromonas	2.333592388
220802BJE	BJ	Bacillus	0.709949799
220802BJE	BJ	Enhydrobacter	0.071415069
220802BJE	BJ	Pseudomonas	64.80917474
220802BJE	BJ	Psychrobacter	0.741456447
220802BJM	BJ	< 1% Other	36.90421254
220802BJM	BJ	Acinetobacter	14.58566814
220802BJM	BJ	Aeromonas	7.460940075
220802BJM	BJ	Bacillus	0.891621069
220802BJM	BJ	Enhydrobacter	0.169754104
220802BJM	BJ	Pseudomonas	39.18023601
220802BJM	BJ	Psychrobacter	0.807568066
220803BJB	BJ	< 1% Other	40.48207664
220803BJB	BJ	Acinetobacter	18.29161516
220803BJB	BJ	Aeromonas	9.080140091
220803BJB	BJ	Bacillus	1.681602802
220803BJB	BJ	Enhydrobacter	0.55881747
220803BJB	BJ	Pseudomonas	28.93489905
220803BJB	BJ	Psychrobacter	0.970848785
220803BJE	BJ	< 1% Other	96.15444202
220803BJE	BJ	Acinetobacter	1.705885391
220803BJE	BJ	Aeromonas	0.345996936
220803BJE	BJ	Bacillus	0.394195514
220803BJE	BJ	Enhydrobacter	0.21000809
220803BJE	BJ	Pseudomonas	1.041433563
220803BJE	BJ	Psychrobacter	0.14803849
220803BJM	BJ	< 1% Other	37.35710012
220803BJM	BJ	Acinetobacter	29.3389601
220803BJM	BJ	Aeromonas	12.60983214
220803BJM	BJ	Bacillus	0.768431329
220803BJM	BJ	Enhydrobacter	0.821969578
220803BJM	BJ	Pseudomonas	17.79359431
220803BJM	BJ	Psychrobacter	1.31011243
220804BJB	BJ	< 1% Other	57.48830705
220804BJB	BJ	Acinetobacter	13.11779739
220804BJB	BJ	Aeromonas	4.491537683
220804BJB	BJ	Bacillus	5.195525339
220804BJB	BJ	Enhydrobacter	0.826944404
220804BJB	BJ	Pseudomonas	16.88123825
220804BJB	BJ	Psychrobacter	1.998649887
220804BJE	BJ	< 1% Other	50.60589852
220804BJE	BJ	Acinetobacter	13.21910102
220804BJE	BJ	Aeromonas	13.40170057
220804BJE	BJ	Bacillus	6.837338842
220804BJE	BJ	Enhydrobacter	2.443882915
220804BJE	BJ	Pseudomonas	13.21172326
220804BJE	BJ	Psychrobacter	0.28035487
220804BJM	BJ	< 1% Other	52.34602761
220804BJM	BJ	Acinetobacter	13.83780414
220804BJM	BJ	Aeromonas	6.657621152
220804BJM	BJ	Bacillus	3.107867764
220804BJM	BJ	Enhydrobacter	1.542015805
220804BJM	BJ	Pseudomonas	21.04549038
220804BJM	BJ	Psychrobacter	1.463173142
220805BJB	BJ	< 1% Other	25.70623955
220805BJB	BJ	Acinetobacter	16.72973687
220805BJB	BJ	Aeromonas	16.11370237
220805BJB	BJ	Bacillus	0.93285224
220805BJB	BJ	Enhydrobacter	0.167209364
220805BJB	BJ	Pseudomonas	39.7606266
220805BJB	BJ	Psychrobacter	0.589633019
220805BJE	BJ	< 1% Other	72.33970601
220805BJE	BJ	Acinetobacter	12.3252773
220805BJE	BJ	Aeromonas	6.648480476
220805BJE	BJ	Bacillus	1.751735955
220805BJE	BJ	Enhydrobacter	0.371990261
220805BJE	BJ	Pseudomonas	6.260708811
220805BJE	BJ	Psychrobacter	0.302101181
220805BJM	BJ	< 1% Other	22.45231739
220805BJM	BJ	Acinetobacter	12.72578589
220805BJM	BJ	Aeromonas	8.353176035
220805BJM	BJ	Bacillus	1.515260841
220805BJM	BJ	Enhydrobacter	0.315078048
220805BJM	BJ	Pseudomonas	53.96493253
220805BJM	BJ	Psychrobacter	0.673449263
220808BJB	BJ	< 1% Other	38.28419811
220808BJB	BJ	Acinetobacter	15.40290881
220808BJB	BJ	Aeromonas	5.968946541
220808BJB	BJ	Bacillus	0.613207547
220808BJB	BJ	Enhydrobacter	0.340015723
220808BJB	BJ	Pseudomonas	35.37735849
220808BJB	BJ	Psychrobacter	4.01336478
220808BJE	BJ	< 1% Other	52.87143386
220808BJE	BJ	Acinetobacter	15.97093574
220808BJE	BJ	Aeromonas	7.69009098
220808BJE	BJ	Bacillus	1.482030382
220808BJE	BJ	Enhydrobacter	0
220808BJE	BJ	Pseudomonas	20.20089745
220808BJE	BJ	Psychrobacter	1.784611585
220808BJM	BJ	< 1% Other	44.96282322
220808BJM	BJ	Acinetobacter	19.03895239
220808BJM	BJ	Aeromonas	4.738652758
220808BJM	BJ	Bacillus	2.075241372
220808BJM	BJ	Enhydrobacter	0.421706803
220808BJM	BJ	Pseudomonas	26.15691932
220808BJM	BJ	Psychrobacter	2.605704139
220809BJB	BJ	< 1% Other	33.42886387
220809BJB	BJ	Acinetobacter	11.56090072
220809BJB	BJ	Aeromonas	2.58444217
220809BJB	BJ	Bacillus	0.890481064
220809BJB	BJ	Enhydrobacter	1.251279427
220809BJB	BJ	Pseudomonas	49.23746162
220809BJB	BJ	Psychrobacter	1.046571136
220809BJE	BJ	< 1% Other	56.63538575
220809BJE	BJ	Acinetobacter	15.86860234
220809BJE	BJ	Aeromonas	8.225721644
220809BJE	BJ	Bacillus	2.459695746
220809BJE	BJ	Enhydrobacter	1.096168757
220809BJE	BJ	Pseudomonas	13.5443681
220809BJE	BJ	Psychrobacter	2.17005766
220809BJM	BJ	< 1% Other	22.98948565
220809BJM	BJ	Acinetobacter	12.76877901
220809BJM	BJ	Aeromonas	13.89599318
220809BJM	BJ	Bacillus	7.558965615
220809BJM	BJ	Enhydrobacter	0.539926115
220809BJM	BJ	Pseudomonas	40.80704746
220809BJM	BJ	Psychrobacter	1.439802974
220810BJB	BJ	< 1% Other	44.48246118
220810BJB	BJ	Acinetobacter	11.81426107
220810BJB	BJ	Aeromonas	7.630822312
220810BJB	BJ	Bacillus	1.276595745
220810BJB	BJ	Enhydrobacter	0.934445083
220810BJB	BJ	Pseudomonas	31.76825762
220810BJB	BJ	Psychrobacter	2.093156987
220810BJE	BJ	< 1% Other	88.00039023
220810BJE	BJ	Acinetobacter	2.562518292
220810BJE	BJ	Aeromonas	3.112093916
220810BJE	BJ	Bacillus	1.798315502
220810BJE	BJ	Enhydrobacter	0.130077071
220810BJE	BJ	Pseudomonas	3.850281292
220810BJE	BJ	Psychrobacter	0.546323697
220810BJM	BJ	< 1% Other	37.0740249
220810BJM	BJ	Acinetobacter	28.07250476
220810BJM	BJ	Aeromonas	4.566183686
220810BJM	BJ	Bacillus	1.866497335
220810BJM	BJ	Enhydrobacter	1.860724663
220810BJM	BJ	Pseudomonas	26.0039639
220810BJM	BJ	Psychrobacter	0.556100752
220811BJB	BJ	< 1% Other	74.62916317
220811BJB	BJ	Acinetobacter	4.380072768
220811BJB	BJ	Aeromonas	3.162608452
220811BJB	BJ	Bacillus	2.462916317
220811BJB	BJ	Enhydrobacter	1.749230339
220811BJB	BJ	Pseudomonas	11.86677862
220811BJB	BJ	Psychrobacter	1.749230339
220811BJE	BJ	< 1% Other	50.76165925
220811BJE	BJ	Acinetobacter	12.63182564
220811BJE	BJ	Aeromonas	21.74830091
220811BJE	BJ	Bacillus	2.179517225
220811BJE	BJ	Enhydrobacter	1.453011483
220811BJE	BJ	Pseudomonas	11.22568549
220811BJE	BJ	Psychrobacter	0
220811BJM	BJ	< 1% Other	51.85914004
220811BJM	BJ	Acinetobacter	14.5412359
220811BJM	BJ	Aeromonas	10.26785714
220811BJM	BJ	Bacillus	3.468632519
220811BJM	BJ	Enhydrobacter	0.493421053
220811BJM	BJ	Pseudomonas	19.28453947
220811BJM	BJ	Psychrobacter	0.085173872
220620TLB	TL	< 1% Other	37.33055266
220620TLB	TL	Acinetobacter	19.13451512
220620TLB	TL	Aeromonas	4.744525547
220620TLB	TL	Bacillus	0
220620TLB	TL	Enhydrobacter	0
220620TLB	TL	Pseudomonas	38.79040667
220620TLB	TL	Psychrobacter	0
220620TLE	TL	< 1% Other	40.32158861
220620TLE	TL	Acinetobacter	22.82751955
220620TLE	TL	Aeromonas	0.658993059
220620TLE	TL	Bacillus	1.115894913
220620TLE	TL	Enhydrobacter	1.484931025
220620TLE	TL	Pseudomonas	27.56055414
220620TLE	TL	Psychrobacter	6.030518701
220620TLM	TL	< 1% Other	11.94430765
220620TLM	TL	Acinetobacter	25.663697
220620TLM	TL	Aeromonas	0.761069078
220620TLM	TL	Bacillus	0.2036979
220620TLM	TL	Enhydrobacter	0.049245646
220620TLM	TL	Pseudomonas	60.40650043
220620TLM	TL	Psychrobacter	0.971482294
220621TLB	TL	< 1% Other	14.00657675
220621TLB	TL	Acinetobacter	7.436178494
220621TLB	TL	Aeromonas	3.720472128
220621TLB	TL	Bacillus	0.443215937
220621TLB	TL	Enhydrobacter	0.625903509
220621TLB	TL	Pseudomonas	73.30219702
220621TLB	TL	Psychrobacter	0.465456163
220621TLE	TL	< 1% Other	49.53619419
220621TLE	TL	Acinetobacter	5.064586042
220621TLE	TL	Aeromonas	13.36280884
220621TLE	TL	Bacillus	2.527958388
220621TLE	TL	Enhydrobacter	2.087559601
220621TLE	TL	Pseudomonas	25.61248375
220621TLE	TL	Psychrobacter	1.808409189
220621TLM	TL	< 1% Other	39.5334808
220621TLM	TL	Acinetobacter	12.05601155
220621TLM	TL	Aeromonas	17.75588176
220621TLM	TL	Bacillus	1.606858856
220621TLM	TL	Enhydrobacter	3.471473228
220621TLM	TL	Pseudomonas	25.23627589
220621TLM	TL	Psychrobacter	0.340017915
220622TLB	TL	< 1% Other	65.12865202
220622TLB	TL	Acinetobacter	10.69118929
220622TLB	TL	Aeromonas	2.334541118
220622TLB	TL	Bacillus	1.733706371
220622TLB	TL	Enhydrobacter	9.030867312
220622TLB	TL	Pseudomonas	9.998624043
220622TLB	TL	Psychrobacter	1.08241985
220622TLE	TL	< 1% Other	57.71879145
220622TLE	TL	Acinetobacter	7.81235806
220622TLE	TL	Aeromonas	3.59913519
220622TLE	TL	Bacillus	6.238985484
220622TLE	TL	Enhydrobacter	1.358986937
220622TLE	TL	Pseudomonas	23.16636689
220622TLE	TL	Psychrobacter	0.105375992
220622TLM	TL	< 1% Other	19.20799019
220622TLM	TL	Acinetobacter	52.91046084
220622TLM	TL	Aeromonas	0.29087086
220622TLM	TL	Bacillus	0.64131768
220622TLM	TL	Enhydrobacter	0
220622TLM	TL	Pseudomonas	25.18661293
220622TLM	TL	Psychrobacter	1.762747503
220623TLB	TL	< 1% Other	45.71284147
220623TLB	TL	Acinetobacter	4.519893005
220623TLB	TL	Aeromonas	27.28574738
220623TLB	TL	Bacillus	9.290423134
220623TLB	TL	Enhydrobacter	1.621769624
220623TLB	TL	Pseudomonas	11.38608648
220623TLB	TL	Psychrobacter	0.183238906
220623TLE	TL	< 1% Other	44.86572409
220623TLE	TL	Acinetobacter	28.88981846
220623TLE	TL	Aeromonas	0.662595164
220623TLE	TL	Bacillus	5.857943612
220623TLE	TL	Enhydrobacter	1.084246633
220623TLE	TL	Pseudomonas	9.185978415
220623TLE	TL	Psychrobacter	9.453693633
220623TLM	TL	< 1% Other	46.71426305
220623TLM	TL	Acinetobacter	8.729176583
220623TLM	TL	Aeromonas	17.27114073
220623TLM	TL	Bacillus	0.739330478
220623TLM	TL	Enhydrobacter	2.09741393
220623TLM	TL	Pseudomonas	22.83039822
220623TLM	TL	Psychrobacter	1.618277011
220627TLB	TL	< 1% Other	10.55791028
220627TLB	TL	Acinetobacter	45.66847586
220627TLB	TL	Aeromonas	1.764446405
220627TLB	TL	Bacillus	0.540841181
220627TLB	TL	Enhydrobacter	0.312613874
220627TLB	TL	Pseudomonas	39.18988895
220627TLB	TL	Psychrobacter	1.96582344
220627TLE	TL	< 1% Other	56.8258417
220627TLE	TL	Acinetobacter	13.46365346
220627TLE	TL	Aeromonas	1.905133572
220627TLE	TL	Bacillus	2.110902189
220627TLE	TL	Enhydrobacter	0.301557456
220627TLE	TL	Pseudomonas	23.91705396
220627TLE	TL	Psychrobacter	1.475857665
220627TLM	TL	< 1% Other	22.07373444
220627TLM	TL	Acinetobacter	40.00782823
220627TLM	TL	Aeromonas	1.574964587
220627TLM	TL	Bacillus	2.10616566
220627TLM	TL	Enhydrobacter	0.124878849
220627TLM	TL	Pseudomonas	28.13129054
220627TLM	TL	Psychrobacter	5.981137702
220628TLB	TL	< 1% Other	20.06155951
220628TLB	TL	Acinetobacter	21.38166895
220628TLB	TL	Aeromonas	13.32421341
220628TLB	TL	Bacillus	0.294117647
220628TLB	TL	Enhydrobacter	1.992704058
220628TLB	TL	Pseudomonas	40.31007752
220628TLB	TL	Psychrobacter	2.635658915
220628TLE	TL	< 1% Other	78.02318249
220628TLE	TL	Acinetobacter	3.183087595
220628TLE	TL	Aeromonas	0.716194709
220628TLE	TL	Bacillus	1.689138464
220628TLE	TL	Enhydrobacter	0.316807303
220628TLE	TL	Pseudomonas	15.95747875
220628TLE	TL	Psychrobacter	0.114110687
220628TLM	TL	< 1% Other	58.76779115
220628TLM	TL	Acinetobacter	9.286781474
220628TLM	TL	Aeromonas	1.435086892
220628TLM	TL	Bacillus	1.199182197
220628TLM	TL	Enhydrobacter	5.587009515
220628TLM	TL	Pseudomonas	20.55516238
220628TLM	TL	Psychrobacter	3.168986396
220629TLB	TL	< 1% Other	43.45574743
220629TLB	TL	Acinetobacter	5.713495714
220629TLB	TL	Aeromonas	9.571927708
220629TLB	TL	Bacillus	2.48347284
220629TLB	TL	Enhydrobacter	22.19792374
220629TLB	TL	Pseudomonas	15.77809617
220629TLB	TL	Psychrobacter	0.7993364
220629TLE	TL	< 1% Other	26.31330675
220629TLE	TL	Acinetobacter	5.806423946
220629TLE	TL	Aeromonas	2.744543076
220629TLE	TL	Bacillus	9.228526095
220629TLE	TL	Enhydrobacter	47.04318367
220629TLE	TL	Pseudomonas	8.002058407
220629TLE	TL	Psychrobacter	0.86195806
220629TLM	TL	< 1% Other	48.93323901
220629TLM	TL	Acinetobacter	6.672375917
220629TLM	TL	Aeromonas	3.496295193
220629TLM	TL	Bacillus	3.656402428
220629TLM	TL	Enhydrobacter	3.887254719
220629TLM	TL	Pseudomonas	32.13314964
220629TLM	TL	Psychrobacter	1.221283092
220630TLB	TL	< 1% Other	58.05839155
220630TLB	TL	Acinetobacter	11.45262404
220630TLB	TL	Aeromonas	12.09743865
220630TLB	TL	Bacillus	1.787569407
220630TLB	TL	Enhydrobacter	5.738850081
220630TLB	TL	Pseudomonas	10.15045674
220630TLB	TL	Psychrobacter	0.714669533
220630TLE	TL	< 1% Other	36.07891897
220630TLE	TL	Acinetobacter	8.675456294
220630TLE	TL	Aeromonas	9.175151316
220630TLE	TL	Bacillus	0.56538263
220630TLE	TL	Enhydrobacter	39.66593159
220630TLE	TL	Pseudomonas	5.602214611
220630TLE	TL	Psychrobacter	0.236944588
220630TLM	TL	< 1% Other	55.22962963
220630TLM	TL	Acinetobacter	2.322962963
220630TLM	TL	Aeromonas	3.92
220630TLM	TL	Bacillus	4.034074074
220630TLM	TL	Enhydrobacter	10.90074074
220630TLM	TL	Pseudomonas	22.69185185
220630TLM	TL	Psychrobacter	0.900740741
220711TLB	TL	< 1% Other	13.40626397
220711TLB	TL	Acinetobacter	13.31948352
220711TLB	TL	Aeromonas	8.252031451
220711TLB	TL	Bacillus	1.9091698
220711TLB	TL	Enhydrobacter	0.268230468
220711TLB	TL	Pseudomonas	62.34254609
220711TLB	TL	Psychrobacter	0.5022747
220711TLE	TL	< 1% Other	38.87106682
220711TLE	TL	Acinetobacter	6.963688485
220711TLE	TL	Aeromonas	6.682137738
220711TLE	TL	Bacillus	7.299843014
220711TLE	TL	Enhydrobacter	0.508497713
220711TLE	TL	Pseudomonas	39.2208723
220711TLE	TL	Psychrobacter	0.453893932
220711TLM	TL	< 1% Other	45.53858938
220711TLM	TL	Acinetobacter	22.60517295
220711TLM	TL	Aeromonas	0.816453724
220711TLM	TL	Bacillus	1.402306014
220711TLM	TL	Enhydrobacter	4.371039784
220711TLM	TL	Pseudomonas	25.0379142
220711TLM	TL	Psychrobacter	0.228523943
220712TLB	TL	< 1% Other	51.70622104
220712TLB	TL	Acinetobacter	2.001123438
220712TLB	TL	Aeromonas	11.40991434
220712TLB	TL	Bacillus	3.363291673
220712TLB	TL	Enhydrobacter	8.439825867
220712TLB	TL	Pseudomonas	22.84791462
220712TLB	TL	Psychrobacter	0.23170903
220712TLE	TL	< 1% Other	59.7207502
220712TLE	TL	Acinetobacter	1.958435095
220712TLE	TL	Aeromonas	2.451499931
220712TLE	TL	Bacillus	7.783051472
220712TLE	TL	Enhydrobacter	2.617390904
220712TLE	TL	Pseudomonas	25.40896733
220712TLE	TL	Psychrobacter	0.059905073
220712TLM	TL	< 1% Other	76.94589095
220712TLM	TL	Acinetobacter	0.555229851
220712TLM	TL	Aeromonas	0.769045074
220712TLM	TL	Bacillus	5.990274856
220712TLM	TL	Enhydrobacter	1.81225644
220712TLM	TL	Pseudomonas	13.92730282
220712TLM	TL	Psychrobacter	0
220713TLB	TL	< 1% Other	64.74517316
220713TLB	TL	Acinetobacter	11.26934516
220713TLB	TL	Aeromonas	2.460049403
220713TLB	TL	Bacillus	1.28043555
220713TLB	TL	Enhydrobacter	0.47890306
220713TLB	TL	Pseudomonas	13.517669
220713TLB	TL	Psychrobacter	6.248424661
220713TLE	TL	< 1% Other	64.17926589
220713TLE	TL	Acinetobacter	7.85802349
220713TLE	TL	Aeromonas	0.51694677
220713TLE	TL	Bacillus	11.47232496
220713TLE	TL	Enhydrobacter	3.047606688
220713TLE	TL	Pseudomonas	10.19618022
220713TLE	TL	Psychrobacter	2.72965198
220713TLM	TL	< 1% Other	78.19568898
220713TLM	TL	Acinetobacter	4.661073379
220713TLM	TL	Aeromonas	2.591176303
220713TLM	TL	Bacillus	2.918402679
220713TLM	TL	Enhydrobacter	0.420447844
220713TLM	TL	Pseudomonas	10.518806
220713TLM	TL	Psychrobacter	0.694404809
220714TLB	TL	< 1% Other	30.81776586
220714TLB	TL	Acinetobacter	8.415177921
220714TLB	TL	Aeromonas	3.09649404
220714TLB	TL	Bacillus	7.438871565
220714TLB	TL	Enhydrobacter	0.023314779
220714TLB	TL	Pseudomonas	49.73770874
220714TLB	TL	Psychrobacter	0.470667094
220714TLE	TL	< 1% Other	55.53168028
220714TLE	TL	Acinetobacter	11.13687127
220714TLE	TL	Aeromonas	2.875399361
220714TLE	TL	Bacillus	5.459583251
220714TLE	TL	Enhydrobacter	9.502671831
220714TLE	TL	Pseudomonas	14.82654302
220714TLE	TL	Psychrobacter	0.667250982
220714TLM	TL	< 1% Other	51.82842912
220714TLM	TL	Acinetobacter	15.39091684
220714TLM	TL	Aeromonas	0.678288223
220714TLM	TL	Bacillus	1.739956747
220714TLM	TL	Enhydrobacter	0.396487319
220714TLM	TL	Pseudomonas	13.36806693
220714TLM	TL	Psychrobacter	16.59785482
220718TLB	TL	< 1% Other	23.4410146
220718TLB	TL	Acinetobacter	12.74706868
220718TLB	TL	Aeromonas	4.015314669
220718TLB	TL	Bacillus	1.019382627
220718TLB	TL	Enhydrobacter	2.431203637
220718TLB	TL	Pseudomonas	55.60421153
220718TLB	TL	Psychrobacter	0.741804259
220718TLE	TL	< 1% Other	96.11661166
220718TLE	TL	Acinetobacter	0.363036304
220718TLE	TL	Aeromonas	0.665566557
220718TLE	TL	Bacillus	0.599559956
220718TLE	TL	Enhydrobacter	0.066006601
220718TLE	TL	Pseudomonas	2.189218922
220718TLE	TL	Psychrobacter	0
220718TLM	TL	< 1% Other	41.72108209
220718TLM	TL	Acinetobacter	20.55647245
220718TLM	TL	Aeromonas	2.653200344
220718TLM	TL	Bacillus	0.701420781
220718TLM	TL	Enhydrobacter	0.491532721
220718TLM	TL	Pseudomonas	29.47402411
220718TLM	TL	Psychrobacter	4.402267509
220719TLB	TL	< 1% Other	36.17568291
220719TLB	TL	Acinetobacter	24.61167649
220719TLB	TL	Aeromonas	1.472951259
220719TLB	TL	Bacillus	6.063202999
220719TLB	TL	Enhydrobacter	2.104981253
220719TLB	TL	Pseudomonas	27.87895019
220719TLB	TL	Psychrobacter	1.692554901
220719TLE	TL	< 1% Other	28.50063971
220719TLE	TL	Acinetobacter	20.54791739
220719TLE	TL	Aeromonas	2.692877886
220719TLE	TL	Bacillus	5.503543795
220719TLE	TL	Enhydrobacter	0.613310047
220719TLE	TL	Pseudomonas	41.53043196
220719TLE	TL	Psychrobacter	0.611279219
220719TLM	TL	< 1% Other	51.5869751
220719TLM	TL	Acinetobacter	15.89506661
220719TLM	TL	Aeromonas	4.515679884
220719TLM	TL	Bacillus	1.193000222
220719TLM	TL	Enhydrobacter	0.75630518
220719TLM	TL	Pseudomonas	25.20489858
220719TLM	TL	Psychrobacter	0.848074428
220720TLB	TL	< 1% Other	56.29095255
220720TLB	TL	Acinetobacter	7.039036988
220720TLB	TL	Aeromonas	3.57714554
220720TLB	TL	Bacillus	2.921904681
220720TLB	TL	Enhydrobacter	1.035152498
220720TLB	TL	Pseudomonas	28.59795531
220720TLB	TL	Psychrobacter	0.537852432
220720TLE	TL	< 1% Other	63.26594578
220720TLE	TL	Acinetobacter	3.392885128
220720TLE	TL	Aeromonas	3.455571227
220720TLE	TL	Bacillus	2.726845322
220720TLE	TL	Enhydrobacter	0.35652719
220720TLE	TL	Pseudomonas	26.80222536
220720TLE	TL	Psychrobacter	0
220720TLM	TL	< 1% Other	80.77376197
220720TLM	TL	Acinetobacter	3.000798949
220720TLM	TL	Aeromonas	1.159153385
220720TLM	TL	Bacillus	6.283261338
220720TLM	TL	Enhydrobacter	0.555201972
220720TLM	TL	Pseudomonas	7.430227362
220720TLM	TL	Psychrobacter	0.797595028
220721TLB	TL	< 1% Other	75.19687106
220721TLB	TL	Acinetobacter	6.47049559
220721TLB	TL	Aeromonas	3.695926081
220721TLB	TL	Bacillus	11.1100903
220721TLB	TL	Enhydrobacter	0.522364553
220721TLB	TL	Pseudomonas	2.971440571
220721TLB	TL	Psychrobacter	0.032811844
220721TLE	TL	< 1% Other	68.83203041
220721TLE	TL	Acinetobacter	5.716129958
220721TLE	TL	Aeromonas	3.394176289
220721TLE	TL	Bacillus	4.608047049
220721TLE	TL	Enhydrobacter	3.984078032
220721TLE	TL	Pseudomonas	13.46553826
220721TLE	TL	Psychrobacter	0
220721TLM	TL	< 1% Other	37.35647488
220721TLM	TL	Acinetobacter	6.561819577
220721TLM	TL	Aeromonas	3.063957769
220721TLM	TL	Bacillus	1.735616159
220721TLM	TL	Enhydrobacter	5.783298611
220721TLM	TL	Pseudomonas	43.89166497
220721TLM	TL	Psychrobacter	1.607168032
220802TLB	TL	< 1% Other	16.20264719
220802TLB	TL	Acinetobacter	11.81951243
220802TLB	TL	Aeromonas	12.49626214
220802TLB	TL	Bacillus	0.876626954
220802TLB	TL	Enhydrobacter	0.421788193
220802TLB	TL	Pseudomonas	58.07771605
220802TLB	TL	Psychrobacter	0.105447048
220802TLE	TL	< 1% Other	20.68038245
220802TLE	TL	Acinetobacter	8.308434352
220802TLE	TL	Aeromonas	3.150076831
220802TLE	TL	Bacillus	0.953986683
220802TLE	TL	Enhydrobacter	0.900631723
220802TLE	TL	Pseudomonas	65.57751409
220802TLE	TL	Psychrobacter	0.428973877
220802TLM	TL	< 1% Other	4.128066628
220802TLM	TL	Acinetobacter	8.416065663
220802TLM	TL	Aeromonas	13.2321434
220802TLM	TL	Bacillus	0.691028697
220802TLM	TL	Enhydrobacter	0.051299074
220802TLM	TL	Pseudomonas	73.30335858
220802TLM	TL	Psychrobacter	0.178037961
220803TLB	TL	< 1% Other	36.66125799
220803TLB	TL	Acinetobacter	26.41977665
220803TLB	TL	Aeromonas	1.915306544
220803TLB	TL	Bacillus	2.246190067
220803TLB	TL	Enhydrobacter	6.834017371
220803TLB	TL	Pseudomonas	23.52454583
220803TLB	TL	Psychrobacter	2.398905539
220803TLE	TL	< 1% Other	11.82066168
220803TLE	TL	Acinetobacter	9.089319438
220803TLE	TL	Aeromonas	1.98643072
220803TLE	TL	Bacillus	4.137231587
220803TLE	TL	Enhydrobacter	0.493110443
220803TLE	TL	Pseudomonas	72.15499755
220803TLE	TL	Psychrobacter	0.318248584
220803TLM	TL	< 1% Other	76.45362311
220803TLM	TL	Acinetobacter	2.535149611
220803TLM	TL	Aeromonas	4.341556368
220803TLM	TL	Bacillus	9.534171087
220803TLM	TL	Enhydrobacter	0
220803TLM	TL	Pseudomonas	5.263428954
220803TLM	TL	Psychrobacter	1.872070866
220804TLB	TL	< 1% Other	54.81411795
220804TLB	TL	Acinetobacter	13.47563745
220804TLB	TL	Aeromonas	2.381106858
220804TLB	TL	Bacillus	5.589437488
220804TLB	TL	Enhydrobacter	10.29974697
220804TLB	TL	Pseudomonas	13.43995329
220804TLB	TL	Psychrobacter	0
220804TLE	TL	< 1% Other	48.89962426
220804TLE	TL	Acinetobacter	10.17176597
220804TLE	TL	Aeromonas	1.905528717
220804TLE	TL	Bacillus	14.2243693
220804TLE	TL	Enhydrobacter	5.018786903
220804TLE	TL	Pseudomonas	19.77992485
220804TLE	TL	Psychrobacter	0
220804TLM	TL	< 1% Other	69.57037356
220804TLM	TL	Acinetobacter	7.323055361
220804TLM	TL	Aeromonas	0
220804TLM	TL	Bacillus	12.1395073
220804TLM	TL	Enhydrobacter	3.032181554
220804TLM	TL	Pseudomonas	7.050832839
220804TLM	TL	Psychrobacter	0.884049377
220805TLB	TL	< 1% Other	39.19676214
220805TLB	TL	Acinetobacter	8.779576588
220805TLB	TL	Aeromonas	5.261519303
220805TLB	TL	Bacillus	14.69489415
220805TLB	TL	Enhydrobacter	7.191780822
220805TLB	TL	Pseudomonas	24.09713574
220805TLB	TL	Psychrobacter	0.778331258
220805TLE	TL	< 1% Other	32.09540579
220805TLE	TL	Acinetobacter	3.669761486
220805TLE	TL	Aeromonas	2.239074756
220805TLE	TL	Bacillus	4.446134144
220805TLE	TL	Enhydrobacter	2.153033456
220805TLE	TL	Pseudomonas	55.09444533
220805TLE	TL	Psychrobacter	0.30214503
220805TLM	TL	< 1% Other	71.80744468
220805TLM	TL	Acinetobacter	0.8101309
220805TLM	TL	Aeromonas	5.434272801
220805TLM	TL	Bacillus	11.87054961
220805TLM	TL	Enhydrobacter	0.260094657
220805TLM	TL	Pseudomonas	9.817507355
220805TLM	TL	Psychrobacter	0
220808TLB	TL	< 1% Other	23.2162169
220808TLB	TL	Acinetobacter	44.59646387
220808TLB	TL	Aeromonas	3.488342849
220808TLB	TL	Bacillus	0.145871583
220808TLB	TL	Enhydrobacter	0.895349715
220808TLB	TL	Pseudomonas	27.05666356
220808TLB	TL	Psychrobacter	0.601091522
220808TLE	TL	< 1% Other	51.97992866
220808TLE	TL	Acinetobacter	8.444169035
220808TLE	TL	Aeromonas	2.616226347
220808TLE	TL	Bacillus	3.819297503
220808TLE	TL	Enhydrobacter	1.042863188
220808TLE	TL	Pseudomonas	32.02194547
220808TLE	TL	Psychrobacter	0.075569796
220808TLM	TL	< 1% Other	30.31473777
220808TLM	TL	Acinetobacter	18.54886643
220808TLM	TL	Aeromonas	8.332625739
220808TLM	TL	Bacillus	3.804024794
220808TLM	TL	Enhydrobacter	1.301972772
220808TLM	TL	Pseudomonas	34.38198749
220808TLM	TL	Psychrobacter	3.315785005
220809TLB	TL	< 1% Other	37.00647078
220809TLB	TL	Acinetobacter	21.45963721
220809TLB	TL	Aeromonas	8.233796542
220809TLB	TL	Bacillus	4.830805134
220809TLB	TL	Enhydrobacter	0.780736183
220809TLB	TL	Pseudomonas	25.87037233
220809TLB	TL	Psychrobacter	1.818181818
220809TLE	TL	< 1% Other	37.0971162
220809TLE	TL	Acinetobacter	10.01201583
220809TLE	TL	Aeromonas	15.29898219
220809TLE	TL	Bacillus	1.96847611
220809TLE	TL	Enhydrobacter	0.682075205
220809TLE	TL	Pseudomonas	33.55597964
220809TLE	TL	Psychrobacter	1.38535482
220809TLM	TL	< 1% Other	64.06145144
220809TLM	TL	Acinetobacter	0.685456811
220809TLM	TL	Aeromonas	1.63694756
220809TLM	TL	Bacillus	8.999616528
220809TLM	TL	Enhydrobacter	3.921004698
220809TLM	TL	Pseudomonas	20.69552296
220809TLM	TL	Psychrobacter	0
220810TLB	TL	< 1% Other	38.94431067
220810TLB	TL	Acinetobacter	14.41348469
220810TLB	TL	Aeromonas	22.79937316
220810TLB	TL	Bacillus	5.744754042
220810TLB	TL	Enhydrobacter	10.90089057
220810TLB	TL	Pseudomonas	6.929633452
220810TLB	TL	Psychrobacter	0.267553415
220810TLE	TL	< 1% Other	36.82788671
220810TLE	TL	Acinetobacter	9.108496732
220810TLE	TL	Aeromonas	21.20087146
220810TLE	TL	Bacillus	1.990413943
220810TLE	TL	Enhydrobacter	1.05795207
220810TLE	TL	Pseudomonas	29.77603486
220810TLE	TL	Psychrobacter	0.038344227
220810TLM	TL	< 1% Other	51.70520625
220810TLM	TL	Acinetobacter	16.99129323
220810TLM	TL	Aeromonas	4.363861153
220810TLM	TL	Bacillus	9.211780853
220810TLM	TL	Enhydrobacter	1.803170479
220810TLM	TL	Pseudomonas	15.52549689
220810TLM	TL	Psychrobacter	0.39919114
220811TLB	TL	< 1% Other	90.86178185
220811TLB	TL	Acinetobacter	1.114811731
220811TLB	TL	Aeromonas	1.269775187
220811TLB	TL	Bacillus	0.296049588
220811TLB	TL	Enhydrobacter	1.350726247
220811TLB	TL	Pseudomonas	4.868627995
220811TLB	TL	Psychrobacter	0.238227403
220811TLE	TL	< 1% Other	34.50876524
220811TLE	TL	Acinetobacter	19.60449822
220811TLE	TL	Aeromonas	16.67976027
220811TLE	TL	Bacillus	0.635227043
220811TLE	TL	Enhydrobacter	2.812507014
220811TLE	TL	Pseudomonas	16.81443739
220811TLE	TL	Psychrobacter	8.94480483
220811TLM	TL	< 1% Other	45.22205112
220811TLM	TL	Acinetobacter	10.62642439
220811TLM	TL	Aeromonas	17.78380043
220811TLM	TL	Bacillus	2.912226671
220811TLM	TL	Enhydrobacter	2.654758238
220811TLM	TL	Pseudomonas	20.64059132
220811TLM	TL	Psychrobacter	0.160147829
