# Supplementary material for: Microbiome characterization of two fresh pork cuts during production in a pork fabrication facility
Source: Microbiol Spectr. 2025 Jan 30;13(3):e02209-24. doi: 10.1128/spectrum.02209-24 (PMC11878005; doi:10.1128/spectrum.02209-24)
Supplement: Data Set S3 — Taxonomic abundance of sequencing reads of individual meat samples at the phylum level. [file spectrum.02209-24-s0003.csv]

Dataset S3: Taxonomic abundance of sequencing reads of individual meat samples at the Phylum level.
	Sample	Meat	Phylum	Abundance
1	220620BJB	BJ	< 100 Reads Other	184
2	220620BJB	BJ	Actinobacteriota	146
3	220620BJB	BJ	Bacteroidota	3744
4	220620BJB	BJ	Campylobacterota	237
5	220620BJB	BJ	Firmicutes	1315
6	220620BJB	BJ	Fusobacteriota	30
7	220620BJB	BJ	Proteobacteria	52741
8	220620BJB	BJ	NA	1117
9	220620BJE	BJ	< 100 Reads Other	164
10	220620BJE	BJ	Actinobacteriota	1373
11	220620BJE	BJ	Bacteroidota	2432
12	220620BJE	BJ	Campylobacterota	134
13	220620BJE	BJ	Firmicutes	5339
14	220620BJE	BJ	Fusobacteriota	745
15	220620BJE	BJ	Proteobacteria	22444
16	220620BJE	BJ	NA	2122
17	220620BJM	BJ	< 100 Reads Other	103
18	220620BJM	BJ	Actinobacteriota	263
19	220620BJM	BJ	Bacteroidota	4614
20	220620BJM	BJ	Campylobacterota	47
21	220620BJM	BJ	Firmicutes	2040
22	220620BJM	BJ	Fusobacteriota	63
23	220620BJM	BJ	Proteobacteria	37701
24	220620BJM	BJ	NA	1020
49	220621BJB	BJ	< 100 Reads Other	61
50	220621BJB	BJ	Actinobacteriota	256
51	220621BJB	BJ	Bacteroidota	680
52	220621BJB	BJ	Campylobacterota	395
53	220621BJB	BJ	Firmicutes	3181
54	220621BJB	BJ	Fusobacteriota	59
55	220621BJB	BJ	Proteobacteria	39176
56	220621BJB	BJ	NA	720
57	220621BJE	BJ	< 100 Reads Other	179
58	220621BJE	BJ	Actinobacteriota	865
59	220621BJE	BJ	Bacteroidota	1377
60	220621BJE	BJ	Campylobacterota	204
61	220621BJE	BJ	Firmicutes	2789
62	220621BJE	BJ	Fusobacteriota	84
63	220621BJE	BJ	Proteobacteria	23773
64	220621BJE	BJ	NA	3210
65	220621BJM	BJ	< 100 Reads Other	138
66	220621BJM	BJ	Actinobacteriota	190
67	220621BJM	BJ	Bacteroidota	21083
68	220621BJM	BJ	Campylobacterota	295
69	220621BJM	BJ	Firmicutes	2377
70	220621BJM	BJ	Fusobacteriota	709
71	220621BJM	BJ	Proteobacteria	46253
72	220621BJM	BJ	NA	2114
97	220622BJB	BJ	< 100 Reads Other	0
98	220622BJB	BJ	Actinobacteriota	24
99	220622BJB	BJ	Bacteroidota	0
100	220622BJB	BJ	Campylobacterota	0
101	220622BJB	BJ	Firmicutes	90
102	220622BJB	BJ	Fusobacteriota	0
103	220622BJB	BJ	Proteobacteria	1329
104	220622BJB	BJ	NA	53
105	220622BJE	BJ	< 100 Reads Other	168
106	220622BJE	BJ	Actinobacteriota	849
107	220622BJE	BJ	Bacteroidota	5606
108	220622BJE	BJ	Campylobacterota	59
109	220622BJE	BJ	Firmicutes	7003
110	220622BJE	BJ	Fusobacteriota	7426
111	220622BJE	BJ	Proteobacteria	30116
112	220622BJE	BJ	NA	1695
113	220622BJM	BJ	< 100 Reads Other	190
114	220622BJM	BJ	Actinobacteriota	455
115	220622BJM	BJ	Bacteroidota	2029
116	220622BJM	BJ	Campylobacterota	294
117	220622BJM	BJ	Firmicutes	6968
118	220622BJM	BJ	Fusobacteriota	0
119	220622BJM	BJ	Proteobacteria	60858
120	220622BJM	BJ	NA	1017
145	220623BJB	BJ	< 100 Reads Other	116
146	220623BJB	BJ	Actinobacteriota	484
147	220623BJB	BJ	Bacteroidota	1906
148	220623BJB	BJ	Campylobacterota	278
149	220623BJB	BJ	Firmicutes	1947
150	220623BJB	BJ	Fusobacteriota	476
151	220623BJB	BJ	Proteobacteria	29102
152	220623BJB	BJ	NA	961
153	220623BJE	BJ	< 100 Reads Other	479
154	220623BJE	BJ	Actinobacteriota	538
155	220623BJE	BJ	Bacteroidota	450
156	220623BJE	BJ	Campylobacterota	162
157	220623BJE	BJ	Firmicutes	4457
158	220623BJE	BJ	Fusobacteriota	31
159	220623BJE	BJ	Proteobacteria	22158
160	220623BJE	BJ	NA	1658
161	220623BJM	BJ	< 100 Reads Other	101
162	220623BJM	BJ	Actinobacteriota	335
163	220623BJM	BJ	Bacteroidota	709
164	220623BJM	BJ	Campylobacterota	413
165	220623BJM	BJ	Firmicutes	3067
166	220623BJM	BJ	Fusobacteriota	56
167	220623BJM	BJ	Proteobacteria	17022
168	220623BJM	BJ	NA	1569
193	220627BJB	BJ	< 100 Reads Other	255
194	220627BJB	BJ	Actinobacteriota	553
195	220627BJB	BJ	Bacteroidota	1271
196	220627BJB	BJ	Campylobacterota	104
197	220627BJB	BJ	Firmicutes	4371
198	220627BJB	BJ	Fusobacteriota	201
199	220627BJB	BJ	Proteobacteria	25293
200	220627BJB	BJ	NA	1920
201	220627BJE	BJ	< 100 Reads Other	304
202	220627BJE	BJ	Actinobacteriota	1282
203	220627BJE	BJ	Bacteroidota	2515
204	220627BJE	BJ	Campylobacterota	300
205	220627BJE	BJ	Firmicutes	3059
206	220627BJE	BJ	Fusobacteriota	82
207	220627BJE	BJ	Proteobacteria	52226
208	220627BJE	BJ	NA	3455
209	220627BJM	BJ	< 100 Reads Other	297
210	220627BJM	BJ	Actinobacteriota	587
211	220627BJM	BJ	Bacteroidota	2340
212	220627BJM	BJ	Campylobacterota	134
213	220627BJM	BJ	Firmicutes	44275
214	220627BJM	BJ	Fusobacteriota	10
215	220627BJM	BJ	Proteobacteria	25363
216	220627BJM	BJ	NA	2477
241	220628BJB	BJ	< 100 Reads Other	324
242	220628BJB	BJ	Actinobacteriota	941
243	220628BJB	BJ	Bacteroidota	1192
244	220628BJB	BJ	Campylobacterota	438
245	220628BJB	BJ	Firmicutes	3445
246	220628BJB	BJ	Fusobacteriota	15
247	220628BJB	BJ	Proteobacteria	41511
248	220628BJB	BJ	NA	2533
249	220628BJE	BJ	< 100 Reads Other	1109
250	220628BJE	BJ	Actinobacteriota	2066
251	220628BJE	BJ	Bacteroidota	5444
252	220628BJE	BJ	Campylobacterota	117
253	220628BJE	BJ	Firmicutes	9619
254	220628BJE	BJ	Fusobacteriota	552
255	220628BJE	BJ	Proteobacteria	22058
256	220628BJE	BJ	NA	3189
257	220628BJM	BJ	< 100 Reads Other	17
258	220628BJM	BJ	Actinobacteriota	8208
259	220628BJM	BJ	Bacteroidota	14330
260	220628BJM	BJ	Campylobacterota	11
261	220628BJM	BJ	Firmicutes	3756
262	220628BJM	BJ	Fusobacteriota	7690
263	220628BJM	BJ	Proteobacteria	1382
264	220628BJM	BJ	NA	372
289	220629BJB	BJ	< 100 Reads Other	99
290	220629BJB	BJ	Actinobacteriota	3630
291	220629BJB	BJ	Bacteroidota	5177
292	220629BJB	BJ	Campylobacterota	594
293	220629BJB	BJ	Firmicutes	4286
294	220629BJB	BJ	Fusobacteriota	12128
295	220629BJB	BJ	Proteobacteria	29456
296	220629BJB	BJ	NA	1811
297	220629BJE	BJ	< 100 Reads Other	326
298	220629BJE	BJ	Actinobacteriota	1533
299	220629BJE	BJ	Bacteroidota	2834
300	220629BJE	BJ	Campylobacterota	829
301	220629BJE	BJ	Firmicutes	10964
302	220629BJE	BJ	Fusobacteriota	403
303	220629BJE	BJ	Proteobacteria	31177
304	220629BJE	BJ	NA	4746
305	220629BJM	BJ	< 100 Reads Other	236
306	220629BJM	BJ	Actinobacteriota	462
307	220629BJM	BJ	Bacteroidota	2920
308	220629BJM	BJ	Campylobacterota	309
309	220629BJM	BJ	Firmicutes	4783
310	220629BJM	BJ	Fusobacteriota	80
311	220629BJM	BJ	Proteobacteria	14579
312	220629BJM	BJ	NA	4632
337	220630BJB	BJ	< 100 Reads Other	50
338	220630BJB	BJ	Actinobacteriota	391
339	220630BJB	BJ	Bacteroidota	657
340	220630BJB	BJ	Campylobacterota	323
341	220630BJB	BJ	Firmicutes	2403
342	220630BJB	BJ	Fusobacteriota	0
343	220630BJB	BJ	Proteobacteria	34381
344	220630BJB	BJ	NA	1854
345	220630BJE	BJ	< 100 Reads Other	487
346	220630BJE	BJ	Actinobacteriota	2253
347	220630BJE	BJ	Bacteroidota	7889
348	220630BJE	BJ	Campylobacterota	1088
349	220630BJE	BJ	Firmicutes	9792
350	220630BJE	BJ	Fusobacteriota	1393
351	220630BJE	BJ	Proteobacteria	24980
352	220630BJE	BJ	NA	2564
353	220630BJM	BJ	< 100 Reads Other	68
354	220630BJM	BJ	Actinobacteriota	9594
355	220630BJM	BJ	Bacteroidota	33186
356	220630BJM	BJ	Campylobacterota	4325
357	220630BJM	BJ	Firmicutes	13290
358	220630BJM	BJ	Fusobacteriota	2214
359	220630BJM	BJ	Proteobacteria	4416
360	220630BJM	BJ	NA	3259
385	220711BJB	BJ	< 100 Reads Other	60
386	220711BJB	BJ	Actinobacteriota	452
387	220711BJB	BJ	Bacteroidota	6891
388	220711BJB	BJ	Campylobacterota	65
389	220711BJB	BJ	Firmicutes	744
390	220711BJB	BJ	Fusobacteriota	47
391	220711BJB	BJ	Proteobacteria	45877
392	220711BJB	BJ	NA	564
393	220711BJE	BJ	< 100 Reads Other	259
394	220711BJE	BJ	Actinobacteriota	1063
395	220711BJE	BJ	Bacteroidota	1515
396	220711BJE	BJ	Campylobacterota	551
397	220711BJE	BJ	Firmicutes	3794
398	220711BJE	BJ	Fusobacteriota	238
399	220711BJE	BJ	Proteobacteria	34050
400	220711BJE	BJ	NA	2860
401	220711BJM	BJ	< 100 Reads Other	198
402	220711BJM	BJ	Actinobacteriota	1158
403	220711BJM	BJ	Bacteroidota	1307
404	220711BJM	BJ	Campylobacterota	205
405	220711BJM	BJ	Firmicutes	3802
406	220711BJM	BJ	Fusobacteriota	109
407	220711BJM	BJ	Proteobacteria	34002
408	220711BJM	BJ	NA	1929
433	220712BJB	BJ	< 100 Reads Other	780
434	220712BJB	BJ	Actinobacteriota	863
435	220712BJB	BJ	Bacteroidota	2953
436	220712BJB	BJ	Campylobacterota	1149
437	220712BJB	BJ	Firmicutes	1826
438	220712BJB	BJ	Fusobacteriota	137
439	220712BJB	BJ	Proteobacteria	26687
440	220712BJB	BJ	NA	1478
441	220712BJE	BJ	< 100 Reads Other	329
442	220712BJE	BJ	Actinobacteriota	3729
443	220712BJE	BJ	Bacteroidota	3263
444	220712BJE	BJ	Campylobacterota	707
445	220712BJE	BJ	Firmicutes	8978
446	220712BJE	BJ	Fusobacteriota	522
447	220712BJE	BJ	Proteobacteria	38333
448	220712BJE	BJ	NA	5691
449	220712BJM	BJ	< 100 Reads Other	1208
450	220712BJM	BJ	Actinobacteriota	1004
451	220712BJM	BJ	Bacteroidota	2556
452	220712BJM	BJ	Campylobacterota	295
453	220712BJM	BJ	Firmicutes	6425
454	220712BJM	BJ	Fusobacteriota	126
455	220712BJM	BJ	Proteobacteria	19790
456	220712BJM	BJ	NA	2540
481	220713BJB	BJ	< 100 Reads Other	128
482	220713BJB	BJ	Actinobacteriota	1474
483	220713BJB	BJ	Bacteroidota	678
484	220713BJB	BJ	Campylobacterota	866
485	220713BJB	BJ	Firmicutes	1761
486	220713BJB	BJ	Fusobacteriota	551
487	220713BJB	BJ	Proteobacteria	23143
488	220713BJB	BJ	NA	1405
489	220713BJE	BJ	< 100 Reads Other	259
490	220713BJE	BJ	Actinobacteriota	3343
491	220713BJE	BJ	Bacteroidota	1333
492	220713BJE	BJ	Campylobacterota	618
493	220713BJE	BJ	Firmicutes	5739
494	220713BJE	BJ	Fusobacteriota	208
495	220713BJE	BJ	Proteobacteria	29550
496	220713BJE	BJ	NA	3054
497	220713BM	BJ	< 100 Reads Other	446
498	220713BM	BJ	Actinobacteriota	4303
499	220713BM	BJ	Bacteroidota	2215
500	220713BM	BJ	Campylobacterota	1669
501	220713BM	BJ	Firmicutes	9489
502	220713BM	BJ	Fusobacteriota	87
503	220713BM	BJ	Proteobacteria	43494
504	220713BM	BJ	NA	1432
529	220714BJB	BJ	< 100 Reads Other	10
530	220714BJB	BJ	Actinobacteriota	422
531	220714BJB	BJ	Bacteroidota	327
532	220714BJB	BJ	Campylobacterota	1300
533	220714BJB	BJ	Firmicutes	1529
534	220714BJB	BJ	Fusobacteriota	18
535	220714BJB	BJ	Proteobacteria	14364
536	220714BJB	BJ	NA	1455
537	220714BJE	BJ	< 100 Reads Other	285
538	220714BJE	BJ	Actinobacteriota	782
539	220714BJE	BJ	Bacteroidota	1252
540	220714BJE	BJ	Campylobacterota	716
541	220714BJE	BJ	Firmicutes	5803
542	220714BJE	BJ	Fusobacteriota	505
543	220714BJE	BJ	Proteobacteria	21666
544	220714BJE	BJ	NA	3869
545	220714BJM	BJ	< 100 Reads Other	466
546	220714BJM	BJ	Actinobacteriota	1020
547	220714BJM	BJ	Bacteroidota	2226
548	220714BJM	BJ	Campylobacterota	1871
549	220714BJM	BJ	Firmicutes	6451
550	220714BJM	BJ	Fusobacteriota	592
551	220714BJM	BJ	Proteobacteria	31281
552	220714BJM	BJ	NA	2874
577	220718BJB	BJ	< 100 Reads Other	245
578	220718BJB	BJ	Actinobacteriota	1434
579	220718BJB	BJ	Bacteroidota	1204
580	220718BJB	BJ	Campylobacterota	319
581	220718BJB	BJ	Firmicutes	4966
582	220718BJB	BJ	Fusobacteriota	21
583	220718BJB	BJ	Proteobacteria	23549
584	220718BJB	BJ	NA	3408
585	220718BJE	BJ	< 100 Reads Other	60
586	220718BJE	BJ	Actinobacteriota	3273
587	220718BJE	BJ	Bacteroidota	3314
588	220718BJE	BJ	Campylobacterota	221
589	220718BJE	BJ	Firmicutes	8012
590	220718BJE	BJ	Fusobacteriota	590
591	220718BJE	BJ	Proteobacteria	26249
592	220718BJE	BJ	NA	2092
593	220718BJM	BJ	< 100 Reads Other	0
594	220718BJM	BJ	Actinobacteriota	94
595	220718BJM	BJ	Bacteroidota	16
596	220718BJM	BJ	Campylobacterota	17
597	220718BJM	BJ	Firmicutes	502
598	220718BJM	BJ	Fusobacteriota	50
599	220718BJM	BJ	Proteobacteria	4691
600	220718BJM	BJ	NA	231
625	220719BJB	BJ	< 100 Reads Other	450
626	220719BJB	BJ	Actinobacteriota	2060
627	220719BJB	BJ	Bacteroidota	6078
628	220719BJB	BJ	Campylobacterota	603
629	220719BJB	BJ	Firmicutes	15416
630	220719BJB	BJ	Fusobacteriota	387
631	220719BJB	BJ	Proteobacteria	17627
632	220719BJB	BJ	NA	3068
633	220719BJE	BJ	< 100 Reads Other	198
634	220719BJE	BJ	Actinobacteriota	767
635	220719BJE	BJ	Bacteroidota	3050
636	220719BJE	BJ	Campylobacterota	1489
637	220719BJE	BJ	Firmicutes	5523
638	220719BJE	BJ	Fusobacteriota	231
639	220719BJE	BJ	Proteobacteria	27043
640	220719BJE	BJ	NA	1256
641	220719BJM	BJ	< 100 Reads Other	6711
642	220719BJM	BJ	Actinobacteriota	2950
643	220719BJM	BJ	Bacteroidota	6124
644	220719BJM	BJ	Campylobacterota	25
645	220719BJM	BJ	Firmicutes	16046
646	220719BJM	BJ	Fusobacteriota	8
647	220719BJM	BJ	Proteobacteria	28112
648	220719BJM	BJ	NA	3350
673	220720BJB	BJ	< 100 Reads Other	221
674	220720BJB	BJ	Actinobacteriota	1968
675	220720BJB	BJ	Bacteroidota	1461
676	220720BJB	BJ	Campylobacterota	639
677	220720BJB	BJ	Firmicutes	13991
678	220720BJB	BJ	Fusobacteriota	0
679	220720BJB	BJ	Proteobacteria	49653
680	220720BJB	BJ	NA	6177
681	220720BJE	BJ	< 100 Reads Other	232
682	220720BJE	BJ	Actinobacteriota	1621
683	220720BJE	BJ	Bacteroidota	3843
684	220720BJE	BJ	Campylobacterota	1255
685	220720BJE	BJ	Firmicutes	12513
686	220720BJE	BJ	Fusobacteriota	168
687	220720BJE	BJ	Proteobacteria	50868
688	220720BJE	BJ	NA	4641
713	220721BJB	BJ	< 100 Reads Other	1158
714	220721BJB	BJ	Actinobacteriota	1324
715	220721BJB	BJ	Bacteroidota	3143
716	220721BJB	BJ	Campylobacterota	1057
717	220721BJB	BJ	Firmicutes	8366
718	220721BJB	BJ	Fusobacteriota	52
719	220721BJB	BJ	Proteobacteria	41267
720	220721BJB	BJ	NA	3398
721	220721BJE	BJ	< 100 Reads Other	200
722	220721BJE	BJ	Actinobacteriota	7656
723	220721BJE	BJ	Bacteroidota	2623
724	220721BJE	BJ	Campylobacterota	215
725	220721BJE	BJ	Firmicutes	10204
726	220721BJE	BJ	Fusobacteriota	289
727	220721BJE	BJ	Proteobacteria	8580
728	220721BJE	BJ	NA	2168
729	220721BJM	BJ	< 100 Reads Other	416
730	220721BJM	BJ	Actinobacteriota	2100
731	220721BJM	BJ	Bacteroidota	4410
732	220721BJM	BJ	Campylobacterota	298
733	220721BJM	BJ	Firmicutes	8689
734	220721BJM	BJ	Fusobacteriota	27
735	220721BJM	BJ	Proteobacteria	23369
736	220721BJM	BJ	NA	4127
761	220802BJB	BJ	< 100 Reads Other	190
762	220802BJB	BJ	Actinobacteriota	478
763	220802BJB	BJ	Bacteroidota	3191
764	220802BJB	BJ	Campylobacterota	27
765	220802BJB	BJ	Firmicutes	2937
766	220802BJB	BJ	Fusobacteriota	128
767	220802BJB	BJ	Proteobacteria	67114
768	220802BJB	BJ	NA	1704
769	220802BJE	BJ	< 100 Reads Other	3
770	220802BJE	BJ	Actinobacteriota	1021
771	220802BJE	BJ	Bacteroidota	1416
772	220802BJE	BJ	Campylobacterota	107
773	220802BJE	BJ	Firmicutes	1108
774	220802BJE	BJ	Fusobacteriota	11
775	220802BJE	BJ	Proteobacteria	42613
776	220802BJE	BJ	NA	1330
777	220802BJM	BJ	< 100 Reads Other	35
778	220802BJM	BJ	Actinobacteriota	1390
779	220802BJM	BJ	Bacteroidota	2656
780	220802BJM	BJ	Campylobacterota	199
781	220802BJM	BJ	Firmicutes	11311
782	220802BJM	BJ	Fusobacteriota	270
783	220802BJM	BJ	Proteobacteria	43389
784	220802BJM	BJ	NA	1426
809	220803BJB	BJ	< 100 Reads Other	172
810	220803BJB	BJ	Actinobacteriota	651
811	220803BJB	BJ	Bacteroidota	1267
812	220803BJB	BJ	Campylobacterota	899
813	220803BJB	BJ	Firmicutes	3262
814	220803BJB	BJ	Fusobacteriota	45
815	220803BJB	BJ	Proteobacteria	30317
816	220803BJB	BJ	NA	2219
817	220803BJE	BJ	< 100 Reads Other	4094
818	220803BJE	BJ	Actinobacteriota	485
819	220803BJE	BJ	Bacteroidota	13823
820	220803BJE	BJ	Campylobacterota	310
821	220803BJE	BJ	Firmicutes	25603
822	220803BJE	BJ	Fusobacteriota	0
823	220803BJE	BJ	Proteobacteria	10853
824	220803BJE	BJ	NA	2925
825	220803BJM	BJ	< 100 Reads Other	71
826	220803BJM	BJ	Actinobacteriota	967
827	220803BJM	BJ	Bacteroidota	3270
828	220803BJM	BJ	Campylobacterota	217
829	220803BJM	BJ	Firmicutes	2727
830	220803BJM	BJ	Fusobacteriota	1844
831	220803BJM	BJ	Proteobacteria	21507
832	220803BJM	BJ	NA	1150
857	220804BJB	BJ	< 100 Reads Other	382
858	220804BJB	BJ	Actinobacteriota	2198
859	220804BJB	BJ	Bacteroidota	3528
860	220804BJB	BJ	Campylobacterota	966
861	220804BJB	BJ	Firmicutes	8773
862	220804BJB	BJ	Fusobacteriota	1395
863	220804BJB	BJ	Proteobacteria	21609
864	220804BJB	BJ	NA	2627
865	220804BJE	BJ	< 100 Reads Other	259
866	220804BJE	BJ	Actinobacteriota	4988
867	220804BJE	BJ	Bacteroidota	2858
868	220804BJE	BJ	Campylobacterota	724
869	220804BJE	BJ	Firmicutes	10949
870	220804BJE	BJ	Fusobacteriota	214
871	220804BJE	BJ	Proteobacteria	29877
872	220804BJE	BJ	NA	4348
873	220804BJM	BJ	< 100 Reads Other	409
874	220804BJM	BJ	Actinobacteriota	2320
875	220804BJM	BJ	Bacteroidota	2128
876	220804BJM	BJ	Campylobacterota	543
877	220804BJM	BJ	Firmicutes	10344
878	220804BJM	BJ	Fusobacteriota	1085
879	220804BJM	BJ	Proteobacteria	33791
880	220804BJM	BJ	NA	3919
905	220805BJB	BJ	< 100 Reads Other	89
906	220805BJB	BJ	Actinobacteriota	125
907	220805BJB	BJ	Bacteroidota	243
908	220805BJB	BJ	Campylobacterota	355
909	220805BJB	BJ	Firmicutes	2454
910	220805BJB	BJ	Fusobacteriota	0
911	220805BJB	BJ	Proteobacteria	18738
912	220805BJB	BJ	NA	722
913	220805BJE	BJ	< 100 Reads Other	299
914	220805BJE	BJ	Actinobacteriota	1537
915	220805BJE	BJ	Bacteroidota	17931
916	220805BJE	BJ	Campylobacterota	169
917	220805BJE	BJ	Firmicutes	6040
918	220805BJE	BJ	Fusobacteriota	1242
919	220805BJE	BJ	Proteobacteria	14830
920	220805BJE	BJ	NA	2308
921	220805BJM	BJ	< 100 Reads Other	137
922	220805BJM	BJ	Actinobacteriota	462
923	220805BJM	BJ	Bacteroidota	1072
924	220805BJM	BJ	Campylobacterota	390
925	220805BJM	BJ	Firmicutes	2843
926	220805BJM	BJ	Fusobacteriota	123
927	220805BJM	BJ	Proteobacteria	34217
928	220805BJM	BJ	NA	2333
953	220808BJB	BJ	< 100 Reads Other	275
954	220808BJB	BJ	Actinobacteriota	1491
955	220808BJB	BJ	Bacteroidota	2097
956	220808BJB	BJ	Campylobacterota	295
957	220808BJB	BJ	Firmicutes	3484
958	220808BJB	BJ	Fusobacteriota	274
959	220808BJB	BJ	Proteobacteria	41476
960	220808BJB	BJ	NA	1488
961	220808BJE	BJ	< 100 Reads Other	272
962	220808BJE	BJ	Actinobacteriota	608
963	220808BJE	BJ	Bacteroidota	2796
964	220808BJE	BJ	Campylobacterota	414
965	220808BJE	BJ	Firmicutes	5438
966	220808BJE	BJ	Fusobacteriota	72
967	220808BJE	BJ	Proteobacteria	36950
968	220808BJE	BJ	NA	2032
969	220808BJM	BJ	< 100 Reads Other	223
970	220808BJM	BJ	Actinobacteriota	1078
971	220808BJM	BJ	Bacteroidota	1305
972	220808BJM	BJ	Campylobacterota	153
973	220808BJM	BJ	Firmicutes	3739
974	220808BJM	BJ	Fusobacteriota	176
975	220808BJM	BJ	Proteobacteria	34984
976	220808BJM	BJ	NA	3397
1001	220809BJB	BJ	< 100 Reads Other	101
1002	220809BJB	BJ	Actinobacteriota	201
1003	220809BJB	BJ	Bacteroidota	522
1004	220809BJB	BJ	Campylobacterota	84
1005	220809BJB	BJ	Firmicutes	3368
1006	220809BJB	BJ	Fusobacteriota	22
1007	220809BJB	BJ	Proteobacteria	33829
1008	220809BJB	BJ	NA	953
1009	220809BJE	BJ	< 100 Reads Other	550
1010	220809BJE	BJ	Actinobacteriota	3412
1011	220809BJE	BJ	Bacteroidota	2814
1012	220809BJE	BJ	Campylobacterota	460
1013	220809BJE	BJ	Firmicutes	47167
1014	220809BJE	BJ	Fusobacteriota	154
1015	220809BJE	BJ	Proteobacteria	54349
1016	220809BJE	BJ	NA	3303
1017	220809BJM	BJ	< 100 Reads Other	51
1018	220809BJM	BJ	Actinobacteriota	62
1019	220809BJM	BJ	Bacteroidota	373
1020	220809BJM	BJ	Campylobacterota	219
1021	220809BJM	BJ	Firmicutes	1585
1022	220809BJM	BJ	Fusobacteriota	0
1023	220809BJM	BJ	Proteobacteria	8161
1024	220809BJM	BJ	NA	106
1049	220810BJB	BJ	< 100 Reads Other	199
1050	220810BJB	BJ	Actinobacteriota	609
1051	220810BJB	BJ	Bacteroidota	1075
1052	220810BJB	BJ	Campylobacterota	433
1053	220810BJB	BJ	Firmicutes	5258
1054	220810BJB	BJ	Fusobacteriota	16
1055	220810BJB	BJ	Proteobacteria	23669
1056	220810BJB	BJ	NA	3521
1057	220810BJE	BJ	< 100 Reads Other	102
1058	220810BJE	BJ	Actinobacteriota	273
1059	220810BJE	BJ	Bacteroidota	1116
1060	220810BJE	BJ	Campylobacterota	187
1061	220810BJE	BJ	Firmicutes	20187
1062	220810BJE	BJ	Fusobacteriota	34
1063	220810BJE	BJ	Proteobacteria	7034
1064	220810BJE	BJ	NA	1818
1065	220810BJM	BJ	< 100 Reads Other	288
1066	220810BJM	BJ	Actinobacteriota	1583
1067	220810BJM	BJ	Bacteroidota	2327
1068	220810BJM	BJ	Campylobacterota	513
1069	220810BJM	BJ	Firmicutes	3500
1070	220810BJM	BJ	Fusobacteriota	0
1071	220810BJM	BJ	Proteobacteria	39829
1072	220810BJM	BJ	NA	3929
1097	220811BJB	BJ	< 100 Reads Other	215
1098	220811BJB	BJ	Actinobacteriota	130
1099	220811BJB	BJ	Bacteroidota	227
1100	220811BJB	BJ	Campylobacterota	85
1101	220811BJB	BJ	Firmicutes	4161
1102	220811BJB	BJ	Fusobacteriota	0
1103	220811BJB	BJ	Proteobacteria	2128
1104	220811BJB	BJ	NA	200
1105	220811BJE	BJ	< 100 Reads Other	54
1106	220811BJE	BJ	Actinobacteriota	186
1107	220811BJE	BJ	Bacteroidota	348
1108	220811BJE	BJ	Campylobacterota	285
1109	220811BJE	BJ	Firmicutes	1823
1110	220811BJE	BJ	Fusobacteriota	0
1111	220811BJE	BJ	Proteobacteria	5310
1112	220811BJE	BJ	NA	528
1113	220811BJM	BJ	< 100 Reads Other	128
1114	220811BJM	BJ	Actinobacteriota	1112
1115	220811BJM	BJ	Bacteroidota	3165
1116	220811BJM	BJ	Campylobacterota	154
1117	220811BJM	BJ	Firmicutes	6885
1118	220811BJM	BJ	Fusobacteriota	1304
1119	220811BJM	BJ	Proteobacteria	19028
1120	220811BJM	BJ	NA	2272
25	220620TLB	TL	< 100 Reads Other	0
26	220620TLB	TL	Actinobacteriota	0
27	220620TLB	TL	Bacteroidota	12
28	220620TLB	TL	Campylobacterota	0
29	220620TLB	TL	Firmicutes	704
30	220620TLB	TL	Fusobacteriota	0
31	220620TLB	TL	Proteobacteria	1202
32	220620TLB	TL	NA	0
33	220620TLE	TL	< 100 Reads Other	48
34	220620TLE	TL	Actinobacteriota	816
35	220620TLE	TL	Bacteroidota	855
36	220620TLE	TL	Campylobacterota	22
37	220620TLE	TL	Firmicutes	2217
38	220620TLE	TL	Fusobacteriota	40
39	220620TLE	TL	Proteobacteria	25884
40	220620TLE	TL	NA	4261
41	220620TLM	TL	< 100 Reads Other	31
42	220620TLM	TL	Actinobacteriota	359
43	220620TLM	TL	Bacteroidota	901
44	220620TLM	TL	Campylobacterota	0
45	220620TLM	TL	Firmicutes	611
46	220620TLM	TL	Fusobacteriota	114
47	220620TLM	TL	Proteobacteria	41501
48	220620TLM	TL	NA	1157
73	220621TLB	TL	< 100 Reads Other	142
74	220621TLB	TL	Actinobacteriota	300
75	220621TLB	TL	Bacteroidota	1442
76	220621TLB	TL	Campylobacterota	262
77	220621TLB	TL	Firmicutes	1613
78	220621TLB	TL	Fusobacteriota	134
79	220621TLB	TL	Proteobacteria	57855
80	220621TLB	TL	NA	1201
81	220621TLE	TL	< 100 Reads Other	1080
82	220621TLE	TL	Actinobacteriota	865
83	220621TLE	TL	Bacteroidota	3323
84	220621TLE	TL	Campylobacterota	1141
85	220621TLE	TL	Firmicutes	9317
86	220621TLE	TL	Fusobacteriota	72
87	220621TLE	TL	Proteobacteria	36734
88	220621TLE	TL	NA	5143
89	220621TLM	TL	< 100 Reads Other	404
90	220621TLM	TL	Actinobacteriota	689
91	220621TLM	TL	Bacteroidota	1212
92	220621TLM	TL	Campylobacterota	0
93	220621TLM	TL	Firmicutes	8442
94	220621TLM	TL	Fusobacteriota	407
95	220621TLM	TL	Proteobacteria	38635
96	220621TLM	TL	NA	4914
121	220622TLB	TL	< 100 Reads Other	71
122	220622TLB	TL	Actinobacteriota	1700
123	220622TLB	TL	Bacteroidota	4993
124	220622TLB	TL	Campylobacterota	203
125	220622TLB	TL	Firmicutes	2306
126	220622TLB	TL	Fusobacteriota	1087
127	220622TLB	TL	Proteobacteria	10523
128	220622TLB	TL	NA	920
129	220622TLE	TL	< 100 Reads Other	456
130	220622TLE	TL	Actinobacteriota	1444
131	220622TLE	TL	Bacteroidota	1288
132	220622TLE	TL	Campylobacterota	406
133	220622TLE	TL	Firmicutes	15696
134	220622TLE	TL	Fusobacteriota	0
135	220622TLE	TL	Proteobacteria	30141
136	220622TLE	TL	NA	5610
137	220622TLM	TL	< 100 Reads Other	8
138	220622TLM	TL	Actinobacteriota	115
139	220622TLM	TL	Bacteroidota	73
140	220622TLM	TL	Campylobacterota	11
141	220622TLM	TL	Firmicutes	661
142	220622TLM	TL	Fusobacteriota	0
143	220622TLM	TL	Proteobacteria	26837
144	220622TLM	TL	NA	830
169	220623TLB	TL	< 100 Reads Other	106
170	220623TLB	TL	Actinobacteriota	1331
171	220623TLB	TL	Bacteroidota	629
172	220623TLB	TL	Campylobacterota	0
173	220623TLB	TL	Firmicutes	7358
174	220623TLB	TL	Fusobacteriota	0
175	220623TLB	TL	Proteobacteria	31397
176	220623TLB	TL	NA	6658
177	220623TLE	TL	< 100 Reads Other	304
178	220623TLE	TL	Actinobacteriota	2338
179	220623TLE	TL	Bacteroidota	7052
180	220623TLE	TL	Campylobacterota	130
181	220623TLE	TL	Firmicutes	7474
182	220623TLE	TL	Fusobacteriota	0
183	220623TLE	TL	Proteobacteria	37951
184	220623TLE	TL	NA	4516
185	220623TLM	TL	< 100 Reads Other	149
186	220623TLM	TL	Actinobacteriota	778
187	220623TLM	TL	Bacteroidota	1940
188	220623TLM	TL	Campylobacterota	35
189	220623TLM	TL	Firmicutes	1933
190	220623TLM	TL	Fusobacteriota	157
191	220623TLM	TL	Proteobacteria	25136
192	220623TLM	TL	NA	1387
217	220627TLB	TL	< 100 Reads Other	31
218	220627TLB	TL	Actinobacteriota	1102
219	220627TLB	TL	Bacteroidota	661
220	220627TLB	TL	Campylobacterota	16
221	220627TLB	TL	Firmicutes	653
222	220627TLB	TL	Fusobacteriota	0
223	220627TLB	TL	Proteobacteria	48039
224	220627TLB	TL	NA	1639
225	220627TLE	TL	< 100 Reads Other	376
226	220627TLE	TL	Actinobacteriota	875
227	220627TLE	TL	Bacteroidota	2633
228	220627TLE	TL	Campylobacterota	296
229	220627TLE	TL	Firmicutes	12870
230	220627TLE	TL	Fusobacteriota	137
231	220627TLE	TL	Proteobacteria	35619
232	220627TLE	TL	NA	3568
233	220627TLM	TL	< 100 Reads Other	85
234	220627TLM	TL	Actinobacteriota	1204
235	220627TLM	TL	Bacteroidota	1559
236	220627TLM	TL	Campylobacterota	97
237	220627TLM	TL	Firmicutes	3159
238	220627TLM	TL	Fusobacteriota	0
239	220627TLM	TL	Proteobacteria	44476
240	220627TLM	TL	NA	3072
265	220628TLB	TL	< 100 Reads Other	67
266	220628TLB	TL	Actinobacteriota	389
267	220628TLB	TL	Bacteroidota	1439
268	220628TLB	TL	Campylobacterota	0
269	220628TLB	TL	Firmicutes	609
270	220628TLB	TL	Fusobacteriota	41
271	220628TLB	TL	Proteobacteria	39384
272	220628TLB	TL	NA	1931
273	220628TLE	TL	< 100 Reads Other	111
274	220628TLE	TL	Actinobacteriota	3469
275	220628TLE	TL	Bacteroidota	16912
276	220628TLE	TL	Campylobacterota	196
277	220628TLE	TL	Firmicutes	17520
278	220628TLE	TL	Fusobacteriota	116
279	220628TLE	TL	Proteobacteria	25965
280	220628TLE	TL	NA	2313
281	220628TLM	TL	< 100 Reads Other	64
282	220628TLM	TL	Actinobacteriota	603
283	220628TLM	TL	Bacteroidota	1963
284	220628TLM	TL	Campylobacterota	122
285	220628TLM	TL	Firmicutes	4989
286	220628TLM	TL	Fusobacteriota	25
287	220628TLM	TL	Proteobacteria	15245
288	220628TLM	TL	NA	2423
313	220629TLB	TL	< 100 Reads Other	68
314	220629TLB	TL	Actinobacteriota	1964
315	220629TLB	TL	Bacteroidota	4602
316	220629TLB	TL	Campylobacterota	0
317	220629TLB	TL	Firmicutes	4054
318	220629TLB	TL	Fusobacteriota	30
319	220629TLB	TL	Proteobacteria	26637
320	220629TLB	TL	NA	2428
321	220629TLE	TL	< 100 Reads Other	52
322	220629TLE	TL	Actinobacteriota	1103
323	220629TLE	TL	Bacteroidota	338
324	220629TLE	TL	Campylobacterota	0
325	220629TLE	TL	Firmicutes	3289
326	220629TLE	TL	Fusobacteriota	0
327	220629TLE	TL	Proteobacteria	16428
328	220629TLE	TL	NA	2109
329	220629TLM	TL	< 100 Reads Other	318
330	220629TLM	TL	Actinobacteriota	573
331	220629TLM	TL	Bacteroidota	1525
332	220629TLM	TL	Campylobacterota	0
333	220629TLM	TL	Firmicutes	3577
334	220629TLM	TL	Fusobacteriota	364
335	220629TLM	TL	Proteobacteria	17735
336	220629TLM	TL	NA	2765
361	220630TLB	TL	< 100 Reads Other	199
362	220630TLB	TL	Actinobacteriota	2606
363	220630TLB	TL	Bacteroidota	10022
364	220630TLB	TL	Campylobacterota	276
365	220630TLB	TL	Firmicutes	8277
366	220630TLB	TL	Fusobacteriota	823
367	220630TLB	TL	Proteobacteria	30039
368	220630TLB	TL	NA	3588
369	220630TLE	TL	< 100 Reads Other	89
370	220630TLE	TL	Actinobacteriota	5645
371	220630TLE	TL	Bacteroidota	639
372	220630TLE	TL	Campylobacterota	527
373	220630TLE	TL	Firmicutes	2450
374	220630TLE	TL	Fusobacteriota	759
375	220630TLE	TL	Proteobacteria	29930
376	220630TLE	TL	NA	2587
377	220630TLM	TL	< 100 Reads Other	1402
378	220630TLM	TL	Actinobacteriota	5997
379	220630TLM	TL	Bacteroidota	7375
380	220630TLM	TL	Campylobacterota	247
381	220630TLM	TL	Firmicutes	9309
382	220630TLM	TL	Fusobacteriota	42
383	220630TLM	TL	Proteobacteria	36731
384	220630TLM	TL	NA	6397
409	220711TLB	TL	< 100 Reads Other	105
410	220711TLB	TL	Actinobacteriota	191
411	220711TLB	TL	Bacteroidota	519
412	220711TLB	TL	Campylobacterota	0
413	220711TLB	TL	Firmicutes	1240
414	220711TLB	TL	Fusobacteriota	0
415	220711TLB	TL	Proteobacteria	35155
416	220711TLB	TL	NA	817
417	220711TLE	TL	< 100 Reads Other	109
418	220711TLE	TL	Actinobacteriota	2149
419	220711TLE	TL	Bacteroidota	780
420	220711TLE	TL	Campylobacterota	0
421	220711TLE	TL	Firmicutes	11810
422	220711TLE	TL	Fusobacteriota	123
423	220711TLE	TL	Proteobacteria	39140
424	220711TLE	TL	NA	4493
425	220711TLM	TL	< 100 Reads Other	185
426	220711TLM	TL	Actinobacteriota	2007
427	220711TLM	TL	Bacteroidota	4867
428	220711TLM	TL	Campylobacterota	2347
429	220711TLM	TL	Firmicutes	2389
430	220711TLM	TL	Fusobacteriota	26
431	220711TLM	TL	Proteobacteria	32648
432	220711TLM	TL	NA	3666
457	220712TLB	TL	< 100 Reads Other	20
458	220712TLB	TL	Actinobacteriota	5432
459	220712TLB	TL	Bacteroidota	102
460	220712TLB	TL	Campylobacterota	6
461	220712TLB	TL	Firmicutes	872
462	220712TLB	TL	Fusobacteriota	3
463	220712TLB	TL	Proteobacteria	7291
464	220712TLB	TL	NA	516
465	220712TLE	TL	< 100 Reads Other	280
466	220712TLE	TL	Actinobacteriota	835
467	220712TLE	TL	Bacteroidota	797
468	220712TLE	TL	Campylobacterota	51
469	220712TLE	TL	Firmicutes	7127
470	220712TLE	TL	Fusobacteriota	48
471	220712TLE	TL	Proteobacteria	10157
472	220712TLE	TL	NA	2406
473	220712TLM	TL	< 100 Reads Other	3288
474	220712TLM	TL	Actinobacteriota	3200
475	220712TLM	TL	Bacteroidota	12430
476	220712TLM	TL	Campylobacterota	145
477	220712TLM	TL	Firmicutes	13270
478	220712TLM	TL	Fusobacteriota	2051
479	220712TLM	TL	Proteobacteria	19321
480	220712TLM	TL	NA	4289
505	220713TLB	TL	< 100 Reads Other	212
506	220713TLB	TL	Actinobacteriota	181
507	220713TLB	TL	Bacteroidota	680
508	220713TLB	TL	Campylobacterota	246
509	220713TLB	TL	Firmicutes	9320
510	220713TLB	TL	Fusobacteriota	82
511	220713TLB	TL	Proteobacteria	25332
512	220713TLB	TL	NA	3621
513	220713TLE	TL	< 100 Reads Other	250
514	220713TLE	TL	Actinobacteriota	829
515	220713TLE	TL	Bacteroidota	1529
516	220713TLE	TL	Campylobacterota	0
517	220713TLE	TL	Firmicutes	10074
518	220713TLE	TL	Fusobacteriota	46
519	220713TLE	TL	Proteobacteria	26498
520	220713TLE	TL	NA	7007
521	220713TLM	TL	< 100 Reads Other	161
522	220713TLM	TL	Actinobacteriota	19868
523	220713TLM	TL	Bacteroidota	1323
524	220713TLM	TL	Campylobacterota	337
525	220713TLM	TL	Firmicutes	7940
526	220713TLM	TL	Fusobacteriota	304
527	220713TLM	TL	Proteobacteria	17465
528	220713TLM	TL	NA	5165
553	220714TLB	TL	< 100 Reads Other	655
554	220714TLB	TL	Actinobacteriota	1302
555	220714TLB	TL	Bacteroidota	1384
556	220714TLB	TL	Campylobacterota	141
557	220714TLB	TL	Firmicutes	9801
558	220714TLB	TL	Fusobacteriota	0
559	220714TLB	TL	Proteobacteria	50918
560	220714TLB	TL	NA	4425
561	220714TLE	TL	< 100 Reads Other	255
562	220714TLE	TL	Actinobacteriota	3400
563	220714TLE	TL	Bacteroidota	637
564	220714TLE	TL	Campylobacterota	149
565	220714TLE	TL	Firmicutes	4755
566	220714TLE	TL	Fusobacteriota	0
567	220714TLE	TL	Proteobacteria	19017
568	220714TLE	TL	NA	7156
569	220714TLM	TL	< 100 Reads Other	68
570	220714TLM	TL	Actinobacteriota	1763
571	220714TLM	TL	Bacteroidota	25059
572	220714TLM	TL	Campylobacterota	34
573	220714TLM	TL	Firmicutes	17931
574	220714TLM	TL	Fusobacteriota	52
575	220714TLM	TL	Proteobacteria	44991
576	220714TLM	TL	NA	1656
601	220718TLB	TL	< 100 Reads Other	42
602	220718TLB	TL	Actinobacteriota	255
603	220718TLB	TL	Bacteroidota	881
604	220718TLB	TL	Campylobacterota	131
605	220718TLB	TL	Firmicutes	893
606	220718TLB	TL	Fusobacteriota	0
607	220718TLB	TL	Proteobacteria	35705
608	220718TLB	TL	NA	3883
609	220718TLE	TL	< 100 Reads Other	650
610	220718TLE	TL	Actinobacteriota	1626
611	220718TLE	TL	Bacteroidota	765
612	220718TLE	TL	Campylobacterota	0
613	220718TLE	TL	Firmicutes	9512
614	220718TLE	TL	Fusobacteriota	275
615	220718TLE	TL	Proteobacteria	2093
616	220718TLE	TL	NA	3259
617	220718TLM	TL	< 100 Reads Other	513
618	220718TLM	TL	Actinobacteriota	1308
619	220718TLM	TL	Bacteroidota	2128
620	220718TLM	TL	Campylobacterota	283
621	220718TLM	TL	Firmicutes	12787
622	220718TLM	TL	Fusobacteriota	129
623	220718TLM	TL	Proteobacteria	36781
624	220718TLM	TL	NA	1815
649	220719TLB	TL	< 100 Reads Other	24
650	220719TLB	TL	Actinobacteriota	311
651	220719TLB	TL	Bacteroidota	1298
652	220719TLB	TL	Campylobacterota	288
653	220719TLB	TL	Firmicutes	2649
654	220719TLB	TL	Fusobacteriota	0
655	220719TLB	TL	Proteobacteria	13569
656	220719TLB	TL	NA	531
657	220719TLE	TL	< 100 Reads Other	100
658	220719TLE	TL	Actinobacteriota	3032
659	220719TLE	TL	Bacteroidota	328
660	220719TLE	TL	Campylobacterota	169
661	220719TLE	TL	Firmicutes	6316
662	220719TLE	TL	Fusobacteriota	0
663	220719TLE	TL	Proteobacteria	37506
664	220719TLE	TL	NA	1790
665	220719TLM	TL	< 100 Reads Other	96
666	220719TLM	TL	Actinobacteriota	527
667	220719TLM	TL	Bacteroidota	1747
668	220719TLM	TL	Campylobacterota	397
669	220719TLM	TL	Firmicutes	9374
670	220719TLM	TL	Fusobacteriota	316
671	220719TLM	TL	Proteobacteria	17815
672	220719TLM	TL	NA	1329
689	220720TLB	TL	< 100 Reads Other	541
690	220720TLB	TL	Actinobacteriota	529
691	220720TLB	TL	Bacteroidota	683
692	220720TLB	TL	Campylobacterota	108
693	220720TLB	TL	Firmicutes	11353
694	220720TLB	TL	Fusobacteriota	33
695	220720TLB	TL	Proteobacteria	29960
696	220720TLB	TL	NA	3646
697	220720TLE	TL	< 100 Reads Other	38
698	220720TLE	TL	Actinobacteriota	371
699	220720TLE	TL	Bacteroidota	652
700	220720TLE	TL	Campylobacterota	81
701	220720TLE	TL	Firmicutes	3035
702	220720TLE	TL	Fusobacteriota	100
703	220720TLE	TL	Proteobacteria	18505
704	220720TLE	TL	NA	2742
705	220720TLM	TL	< 100 Reads Other	545
706	220720TLM	TL	Actinobacteriota	2287
707	220720TLM	TL	Bacteroidota	3607
708	220720TLM	TL	Campylobacterota	0
709	220720TLM	TL	Firmicutes	14813
710	220720TLM	TL	Fusobacteriota	579
711	220720TLM	TL	Proteobacteria	46717
712	220720TLM	TL	NA	5299
737	220721TLB	TL	< 100 Reads Other	259
738	220721TLB	TL	Actinobacteriota	5697
739	220721TLB	TL	Bacteroidota	3409
740	220721TLB	TL	Campylobacterota	0
741	220721TLB	TL	Firmicutes	22385
742	220721TLB	TL	Fusobacteriota	109
743	220721TLB	TL	Proteobacteria	36555
744	220721TLB	TL	NA	7778
745	220721TLE	TL	< 100 Reads Other	398
746	220721TLE	TL	Actinobacteriota	4882
747	220721TLE	TL	Bacteroidota	1755
748	220721TLE	TL	Campylobacterota	0
749	220721TLE	TL	Firmicutes	9805
750	220721TLE	TL	Fusobacteriota	0
751	220721TLE	TL	Proteobacteria	31080
752	220721TLE	TL	NA	7852
753	220721TLM	TL	< 100 Reads Other	791
754	220721TLM	TL	Actinobacteriota	1814
755	220721TLM	TL	Bacteroidota	1857
756	220721TLM	TL	Campylobacterota	637
757	220721TLM	TL	Firmicutes	5746
758	220721TLM	TL	Fusobacteriota	0
759	220721TLM	TL	Proteobacteria	49484
760	220721TLM	TL	NA	3510
785	220802TLB	TL	< 100 Reads Other	45
786	220802TLB	TL	Actinobacteriota	420
787	220802TLB	TL	Bacteroidota	3077
788	220802TLB	TL	Campylobacterota	0
789	220802TLB	TL	Firmicutes	1978
790	220802TLB	TL	Fusobacteriota	0
791	220802TLB	TL	Proteobacteria	56908
792	220802TLB	TL	NA	1111
793	220802TLE	TL	< 100 Reads Other	37
794	220802TLE	TL	Actinobacteriota	522
795	220802TLE	TL	Bacteroidota	676
796	220802TLE	TL	Campylobacterota	0
797	220802TLE	TL	Firmicutes	1292
798	220802TLE	TL	Fusobacteriota	0
799	220802TLE	TL	Proteobacteria	42111
800	220802TLE	TL	NA	2218
801	220802TLM	TL	< 100 Reads Other	3
802	220802TLM	TL	Actinobacteriota	50
803	220802TLM	TL	Bacteroidota	138
804	220802TLM	TL	Campylobacterota	0
805	220802TLM	TL	Firmicutes	429
806	220802TLM	TL	Fusobacteriota	0
807	220802TLM	TL	Proteobacteria	32236
808	220802TLM	TL	NA	283
833	220803TLB	TL	< 100 Reads Other	98
834	220803TLB	TL	Actinobacteriota	1818
835	220803TLB	TL	Bacteroidota	2077
836	220803TLB	TL	Campylobacterota	72
837	220803TLB	TL	Firmicutes	2345
838	220803TLB	TL	Fusobacteriota	14
839	220803TLB	TL	Proteobacteria	22893
840	220803TLB	TL	NA	2114
841	220803TLE	TL	< 100 Reads Other	32
842	220803TLE	TL	Actinobacteriota	214
843	220803TLE	TL	Bacteroidota	210
844	220803TLE	TL	Campylobacterota	19
845	220803TLE	TL	Firmicutes	1981
846	220803TLE	TL	Fusobacteriota	0
847	220803TLE	TL	Proteobacteria	25076
848	220803TLE	TL	NA	1062
849	220803TLM	TL	< 100 Reads Other	846
850	220803TLM	TL	Actinobacteriota	14889
851	220803TLM	TL	Bacteroidota	620
852	220803TLM	TL	Campylobacterota	0
853	220803TLM	TL	Firmicutes	27759
854	220803TLM	TL	Fusobacteriota	97
855	220803TLM	TL	Proteobacteria	24979
856	220803TLM	TL	NA	8478
881	220804TLB	TL	< 100 Reads Other	104
882	220804TLB	TL	Actinobacteriota	361
883	220804TLB	TL	Bacteroidota	3600
884	220804TLB	TL	Campylobacterota	0
885	220804TLB	TL	Firmicutes	5174
886	220804TLB	TL	Fusobacteriota	223
887	220804TLB	TL	Proteobacteria	17846
888	220804TLB	TL	NA	3518
889	220804TLE	TL	< 100 Reads Other	0
890	220804TLE	TL	Actinobacteriota	109
891	220804TLE	TL	Bacteroidota	74
892	220804TLE	TL	Campylobacterota	0
893	220804TLE	TL	Firmicutes	823
894	220804TLE	TL	Fusobacteriota	0
895	220804TLE	TL	Proteobacteria	2365
896	220804TLE	TL	NA	355
897	220804TLM	TL	< 100 Reads Other	298
898	220804TLM	TL	Actinobacteriota	9322
899	220804TLM	TL	Bacteroidota	2119
900	220804TLM	TL	Campylobacterota	326
901	220804TLM	TL	Firmicutes	9291
902	220804TLM	TL	Fusobacteriota	20
903	220804TLM	TL	Proteobacteria	11725
904	220804TLM	TL	NA	4001
929	220805TLB	TL	< 100 Reads Other	0
930	220805TLB	TL	Actinobacteriota	218
931	220805TLB	TL	Bacteroidota	37
932	220805TLB	TL	Campylobacterota	404
933	220805TLB	TL	Firmicutes	935
934	220805TLB	TL	Fusobacteriota	0
935	220805TLB	TL	Proteobacteria	1618
936	220805TLB	TL	NA	0
937	220805TLE	TL	< 100 Reads Other	158
938	220805TLE	TL	Actinobacteriota	741
939	220805TLE	TL	Bacteroidota	362
940	220805TLE	TL	Campylobacterota	0
941	220805TLE	TL	Firmicutes	4312
942	220805TLE	TL	Fusobacteriota	0
943	220805TLE	TL	Proteobacteria	38901
944	220805TLE	TL	NA	5502
945	220805TLM	TL	< 100 Reads Other	133
946	220805TLM	TL	Actinobacteriota	1120
947	220805TLM	TL	Bacteroidota	925
948	220805TLM	TL	Campylobacterota	309
949	220805TLM	TL	Firmicutes	18460
950	220805TLM	TL	Fusobacteriota	786
951	220805TLM	TL	Proteobacteria	19265
952	220805TLM	TL	NA	5908
977	220808TLB	TL	< 100 Reads Other	28
978	220808TLB	TL	Actinobacteriota	489
979	220808TLB	TL	Bacteroidota	3458
980	220808TLB	TL	Campylobacterota	66
981	220808TLB	TL	Firmicutes	1019
982	220808TLB	TL	Fusobacteriota	0
983	220808TLB	TL	Proteobacteria	33524
984	220808TLB	TL	NA	1177
985	220808TLE	TL	< 100 Reads Other	327
986	220808TLE	TL	Actinobacteriota	1844
987	220808TLE	TL	Bacteroidota	2033
988	220808TLE	TL	Campylobacterota	202
989	220808TLE	TL	Firmicutes	13506
990	220808TLE	TL	Fusobacteriota	0
991	220808TLE	TL	Proteobacteria	43239
992	220808TLE	TL	NA	5013
993	220808TLM	TL	< 100 Reads Other	394
994	220808TLM	TL	Actinobacteriota	1114
995	220808TLM	TL	Bacteroidota	1636
996	220808TLM	TL	Campylobacterota	0
997	220808TLM	TL	Firmicutes	5288
998	220808TLM	TL	Fusobacteriota	54
999	220808TLM	TL	Proteobacteria	56186
1000	220808TLM	TL	NA	5990
1025	220809TLB	TL	< 100 Reads Other	357
1026	220809TLB	TL	Actinobacteriota	334
1027	220809TLB	TL	Bacteroidota	1220
1028	220809TLB	TL	Campylobacterota	42
1029	220809TLB	TL	Firmicutes	6097
1030	220809TLB	TL	Fusobacteriota	0
1031	220809TLB	TL	Proteobacteria	35325
1032	220809TLB	TL	NA	3760
1033	220809TLE	TL	< 100 Reads Other	81
1034	220809TLE	TL	Actinobacteriota	1137
1035	220809TLE	TL	Bacteroidota	842
1036	220809TLE	TL	Campylobacterota	0
1037	220809TLE	TL	Firmicutes	3895
1038	220809TLE	TL	Fusobacteriota	168
1039	220809TLE	TL	Proteobacteria	19007
1040	220809TLE	TL	NA	3166
1041	220809TLM	TL	< 100 Reads Other	275
1042	220809TLM	TL	Actinobacteriota	608
1043	220809TLM	TL	Bacteroidota	862
1044	220809TLM	TL	Campylobacterota	0
1045	220809TLM	TL	Firmicutes	12725
1046	220809TLM	TL	Fusobacteriota	0
1047	220809TLM	TL	Proteobacteria	19269
1048	220809TLM	TL	NA	7985
1073	220810TLB	TL	< 100 Reads Other	26
1074	220810TLB	TL	Actinobacteriota	1482
1075	220810TLB	TL	Bacteroidota	2670
1076	220810TLB	TL	Campylobacterota	122
1077	220810TLB	TL	Firmicutes	3422
1078	220810TLB	TL	Fusobacteriota	0
1079	220810TLB	TL	Proteobacteria	17498
1080	220810TLB	TL	NA	943
1081	220810TLE	TL	< 100 Reads Other	83
1082	220810TLE	TL	Actinobacteriota	1188
1083	220810TLE	TL	Bacteroidota	328
1084	220810TLE	TL	Campylobacterota	34
1085	220810TLE	TL	Firmicutes	15442
1086	220810TLE	TL	Fusobacteriota	54
1087	220810TLE	TL	Proteobacteria	37899
1088	220810TLE	TL	NA	2347
1089	220810TLM	TL	< 100 Reads Other	1209
1090	220810TLM	TL	Actinobacteriota	2743
1091	220810TLM	TL	Bacteroidota	4356
1092	220810TLM	TL	Campylobacterota	119
1093	220810TLM	TL	Firmicutes	20960
1094	220810TLM	TL	Fusobacteriota	1391
1095	220810TLM	TL	Proteobacteria	52052
1096	220810TLM	TL	NA	12613
1121	220811TLB	TL	< 100 Reads Other	0
1122	220811TLB	TL	Actinobacteriota	3763
1123	220811TLB	TL	Bacteroidota	25351
1124	220811TLB	TL	Campylobacterota	935
1125	220811TLB	TL	Firmicutes	3357
1126	220811TLB	TL	Fusobacteriota	3897
1127	220811TLB	TL	Proteobacteria	4891
1128	220811TLB	TL	NA	1042
1129	220811TLE	TL	< 100 Reads Other	77
1130	220811TLE	TL	Actinobacteriota	1223
1131	220811TLE	TL	Bacteroidota	3651
1132	220811TLE	TL	Campylobacterota	65
1133	220811TLE	TL	Firmicutes	4763
1134	220811TLE	TL	Fusobacteriota	0
1135	220811TLE	TL	Proteobacteria	33179
1136	220811TLE	TL	NA	1593
1137	220811TLM	TL	< 100 Reads Other	227
1138	220811TLM	TL	Actinobacteriota	2005
1139	220811TLM	TL	Bacteroidota	9184
1140	220811TLM	TL	Campylobacterota	58
1141	220811TLM	TL	Firmicutes	11847
1142	220811TLM	TL	Fusobacteriota	1077
1143	220811TLM	TL	Proteobacteria	50453
1144	220811TLM	TL	NA	6324
