# Supplementary material for: Microbiome characterization of two fresh pork cuts during production in a pork fabrication facility
Source: Microbiol Spectr. 2025 Jan 30;13(3):e02209-24. doi: 10.1128/spectrum.02209-24 (PMC11878005; doi:10.1128/spectrum.02209-24)
Supplement: Data Set S4 — Taxonomic abundance of sequencing reads of individual meat samples at the genus level. [file spectrum.02209-24-s0004.csv]

Dataset S4: Taxonomic abundance of sequencing reads of individual meat samples at the Genus level.
	Sample	Meat	Genus	Abundance
1	220620BJB	BJ	< 100 Reads Other	11869
2	220620BJB	BJ	Acinetobacter	28760
3	220620BJB	BJ	Aeromonas	1860
4	220620BJB	BJ	Arcobacter	0
5	220620BJB	BJ	Bacillus	302
6	220620BJB	BJ	Bacteroides	25
7	220620BJB	BJ	Chryseobacterium	2006
8	220620BJB	BJ	Clostridium sensu stricto 1	325
9	220620BJB	BJ	Comamonas	9
10	220620BJB	BJ	Enhydrobacter	41
11	220620BJB	BJ	Enterococcus	60
12	220620BJB	BJ	Flavobacterium	1439
13	220620BJB	BJ	Janthinobacterium	918
14	220620BJB	BJ	Kocuria	0
15	220620BJB	BJ	Lactococcus	57
16	220620BJB	BJ	Lelliottia	83
17	220620BJB	BJ	Macrococcus	41
18	220620BJB	BJ	Moraxella	43
19	220620BJB	BJ	Pseudomonas	10007
20	220620BJB	BJ	Psychrobacter	1221
21	220620BJB	BJ	Rothia	18
22	220620BJB	BJ	Serratia	121
23	220620BJB	BJ	Streptococcus	48
24	220620BJB	BJ	Yersinia	261
25	220620BJE	BJ	< 100 Reads Other	10957
26	220620BJE	BJ	Acinetobacter	8176
27	220620BJE	BJ	Aeromonas	3507
28	220620BJE	BJ	Arcobacter	96
29	220620BJE	BJ	Bacillus	471
30	220620BJE	BJ	Bacteroides	1173
31	220620BJE	BJ	Chryseobacterium	222
32	220620BJE	BJ	Clostridium sensu stricto 1	38
33	220620BJE	BJ	Comamonas	161
34	220620BJE	BJ	Enhydrobacter	131
35	220620BJE	BJ	Enterococcus	75
36	220620BJE	BJ	Flavobacterium	198
37	220620BJE	BJ	Janthinobacterium	164
38	220620BJE	BJ	Kocuria	292
39	220620BJE	BJ	Lactococcus	114
40	220620BJE	BJ	Lelliottia	72
41	220620BJE	BJ	Macrococcus	2097
42	220620BJE	BJ	Moraxella	357
43	220620BJE	BJ	Pseudomonas	5187
44	220620BJE	BJ	Psychrobacter	732
45	220620BJE	BJ	Rothia	152
46	220620BJE	BJ	Serratia	49
47	220620BJE	BJ	Streptococcus	232
48	220620BJE	BJ	Yersinia	100
49	220620BJM	BJ	< 100 Reads Other	15540
50	220620BJM	BJ	Acinetobacter	16694
51	220620BJM	BJ	Aeromonas	1314
52	220620BJM	BJ	Arcobacter	6
53	220620BJM	BJ	Bacillus	87
54	220620BJM	BJ	Bacteroides	48
55	220620BJM	BJ	Chryseobacterium	1382
56	220620BJM	BJ	Clostridium sensu stricto 1	272
57	220620BJM	BJ	Comamonas	0
58	220620BJM	BJ	Enhydrobacter	15
59	220620BJM	BJ	Enterococcus	19
60	220620BJM	BJ	Flavobacterium	2647
61	220620BJM	BJ	Janthinobacterium	107
62	220620BJM	BJ	Kocuria	43
63	220620BJM	BJ	Lactococcus	87
64	220620BJM	BJ	Lelliottia	0
65	220620BJM	BJ	Macrococcus	123
66	220620BJM	BJ	Moraxella	21
67	220620BJM	BJ	Pseudomonas	6090
68	220620BJM	BJ	Psychrobacter	1076
69	220620BJM	BJ	Rothia	45
70	220620BJM	BJ	Serratia	53
71	220620BJM	BJ	Streptococcus	60
72	220620BJM	BJ	Yersinia	122
145	220621BJB	BJ	< 100 Reads Other	5912
146	220621BJB	BJ	Acinetobacter	13806
147	220621BJB	BJ	Aeromonas	5066
148	220621BJB	BJ	Arcobacter	124
149	220621BJB	BJ	Bacillus	72
150	220621BJB	BJ	Bacteroides	357
151	220621BJB	BJ	Chryseobacterium	38
152	220621BJB	BJ	Clostridium sensu stricto 1	166
153	220621BJB	BJ	Comamonas	443
154	220621BJB	BJ	Enhydrobacter	50
155	220621BJB	BJ	Enterococcus	21
156	220621BJB	BJ	Flavobacterium	163
157	220621BJB	BJ	Janthinobacterium	604
158	220621BJB	BJ	Kocuria	178
159	220621BJB	BJ	Lactococcus	0
160	220621BJB	BJ	Lelliottia	123
161	220621BJB	BJ	Macrococcus	0
162	220621BJB	BJ	Moraxella	0
163	220621BJB	BJ	Pseudomonas	12858
164	220621BJB	BJ	Psychrobacter	180
165	220621BJB	BJ	Rothia	0
166	220621BJB	BJ	Serratia	242
167	220621BJB	BJ	Streptococcus	16
168	220621BJB	BJ	Yersinia	4109
169	220621BJE	BJ	< 100 Reads Other	8160
170	220621BJE	BJ	Acinetobacter	7512
171	220621BJE	BJ	Aeromonas	4077
172	220621BJE	BJ	Arcobacter	182
173	220621BJE	BJ	Bacillus	201
174	220621BJE	BJ	Bacteroides	442
175	220621BJE	BJ	Chryseobacterium	40
176	220621BJE	BJ	Clostridium sensu stricto 1	340
177	220621BJE	BJ	Comamonas	111
178	220621BJE	BJ	Enhydrobacter	273
179	220621BJE	BJ	Enterococcus	68
180	220621BJE	BJ	Flavobacterium	47
181	220621BJE	BJ	Janthinobacterium	57
182	220621BJE	BJ	Kocuria	319
183	220621BJE	BJ	Lactococcus	65
184	220621BJE	BJ	Lelliottia	104
185	220621BJE	BJ	Macrococcus	815
186	220621BJE	BJ	Moraxella	96
187	220621BJE	BJ	Pseudomonas	8133
188	220621BJE	BJ	Psychrobacter	515
189	220621BJE	BJ	Rothia	188
190	220621BJE	BJ	Serratia	149
191	220621BJE	BJ	Streptococcus	169
192	220621BJE	BJ	Yersinia	418
193	220621BJM	BJ	< 100 Reads Other	12615
194	220621BJM	BJ	Acinetobacter	2184
195	220621BJM	BJ	Aeromonas	1230
196	220621BJM	BJ	Arcobacter	274
197	220621BJM	BJ	Bacillus	47
198	220621BJM	BJ	Bacteroides	637
199	220621BJM	BJ	Chryseobacterium	23
200	220621BJM	BJ	Clostridium sensu stricto 1	98
201	220621BJM	BJ	Comamonas	133
202	220621BJM	BJ	Enhydrobacter	166
203	220621BJM	BJ	Enterococcus	31
204	220621BJM	BJ	Flavobacterium	19786
205	220621BJM	BJ	Janthinobacterium	430
206	220621BJM	BJ	Kocuria	10
207	220621BJM	BJ	Lactococcus	136
208	220621BJM	BJ	Lelliottia	0
209	220621BJM	BJ	Macrococcus	0
210	220621BJM	BJ	Moraxella	129
211	220621BJM	BJ	Pseudomonas	34741
212	220621BJM	BJ	Psychrobacter	218
213	220621BJM	BJ	Rothia	0
214	220621BJM	BJ	Serratia	107
215	220621BJM	BJ	Streptococcus	133
216	220621BJM	BJ	Yersinia	31
289	220622BJB	BJ	< 100 Reads Other	230
290	220622BJB	BJ	Acinetobacter	245
291	220622BJB	BJ	Aeromonas	197
292	220622BJB	BJ	Arcobacter	0
293	220622BJB	BJ	Bacillus	83
294	220622BJB	BJ	Bacteroides	0
295	220622BJB	BJ	Chryseobacterium	0
296	220622BJB	BJ	Clostridium sensu stricto 1	0
297	220622BJB	BJ	Comamonas	0
298	220622BJB	BJ	Enhydrobacter	0
299	220622BJB	BJ	Enterococcus	0
300	220622BJB	BJ	Flavobacterium	0
301	220622BJB	BJ	Janthinobacterium	33
302	220622BJB	BJ	Kocuria	0
303	220622BJB	BJ	Lactococcus	0
304	220622BJB	BJ	Lelliottia	0
305	220622BJB	BJ	Macrococcus	0
306	220622BJB	BJ	Moraxella	39
307	220622BJB	BJ	Pseudomonas	568
308	220622BJB	BJ	Psychrobacter	28
309	220622BJB	BJ	Rothia	24
310	220622BJB	BJ	Serratia	32
311	220622BJB	BJ	Streptococcus	0
312	220622BJB	BJ	Yersinia	17
313	220622BJE	BJ	< 100 Reads Other	21411
314	220622BJE	BJ	Acinetobacter	7935
315	220622BJE	BJ	Aeromonas	11025
316	220622BJE	BJ	Arcobacter	59
317	220622BJE	BJ	Bacillus	741
318	220622BJE	BJ	Bacteroides	2469
319	220622BJE	BJ	Chryseobacterium	63
320	220622BJE	BJ	Clostridium sensu stricto 1	587
321	220622BJE	BJ	Comamonas	75
322	220622BJE	BJ	Enhydrobacter	281
323	220622BJE	BJ	Enterococcus	89
324	220622BJE	BJ	Flavobacterium	30
325	220622BJE	BJ	Janthinobacterium	57
326	220622BJE	BJ	Kocuria	378
327	220622BJE	BJ	Lactococcus	219
328	220622BJE	BJ	Lelliottia	467
329	220622BJE	BJ	Macrococcus	895
330	220622BJE	BJ	Moraxella	596
331	220622BJE	BJ	Pseudomonas	3427
332	220622BJE	BJ	Psychrobacter	781
333	220622BJE	BJ	Rothia	216
334	220622BJE	BJ	Serratia	190
335	220622BJE	BJ	Streptococcus	323
336	220622BJE	BJ	Yersinia	608
337	220622BJM	BJ	< 100 Reads Other	12178
338	220622BJM	BJ	Acinetobacter	29102
339	220622BJM	BJ	Aeromonas	5661
340	220622BJM	BJ	Arcobacter	43
341	220622BJM	BJ	Bacillus	384
342	220622BJM	BJ	Bacteroides	150
343	220622BJM	BJ	Chryseobacterium	914
344	220622BJM	BJ	Clostridium sensu stricto 1	403
345	220622BJM	BJ	Comamonas	542
346	220622BJM	BJ	Enhydrobacter	233
347	220622BJM	BJ	Enterococcus	315
348	220622BJM	BJ	Flavobacterium	290
349	220622BJM	BJ	Janthinobacterium	253
350	220622BJM	BJ	Kocuria	178
351	220622BJM	BJ	Lactococcus	521
352	220622BJM	BJ	Lelliottia	195
353	220622BJM	BJ	Macrococcus	550
354	220622BJM	BJ	Moraxella	556
355	220622BJM	BJ	Pseudomonas	14857
356	220622BJM	BJ	Psychrobacter	1662
357	220622BJM	BJ	Rothia	118
358	220622BJM	BJ	Serratia	364
359	220622BJM	BJ	Streptococcus	202
360	220622BJM	BJ	Yersinia	2140
433	220623BJB	BJ	< 100 Reads Other	10293
434	220623BJB	BJ	Acinetobacter	11690
435	220623BJB	BJ	Aeromonas	2745
436	220623BJB	BJ	Arcobacter	125
437	220623BJB	BJ	Bacillus	298
438	220623BJB	BJ	Bacteroides	593
439	220623BJB	BJ	Chryseobacterium	483
440	220623BJB	BJ	Clostridium sensu stricto 1	63
441	220623BJB	BJ	Comamonas	95
442	220623BJB	BJ	Enhydrobacter	178
443	220623BJB	BJ	Enterococcus	83
444	220623BJB	BJ	Flavobacterium	355
445	220623BJB	BJ	Janthinobacterium	267
446	220623BJB	BJ	Kocuria	91
447	220623BJB	BJ	Lactococcus	146
448	220623BJB	BJ	Lelliottia	124
449	220623BJB	BJ	Macrococcus	116
450	220623BJB	BJ	Moraxella	88
451	220623BJB	BJ	Pseudomonas	5442
452	220623BJB	BJ	Psychrobacter	405
453	220623BJB	BJ	Rothia	146
454	220623BJB	BJ	Serratia	142
455	220623BJB	BJ	Streptococcus	71
456	220623BJB	BJ	Yersinia	1231
457	220623BJE	BJ	< 100 Reads Other	6457
458	220623BJE	BJ	Acinetobacter	7079
459	220623BJE	BJ	Aeromonas	8929
460	220623BJE	BJ	Arcobacter	104
461	220623BJE	BJ	Bacillus	232
462	220623BJE	BJ	Bacteroides	3
463	220623BJE	BJ	Chryseobacterium	24
464	220623BJE	BJ	Clostridium sensu stricto 1	777
465	220623BJE	BJ	Comamonas	104
466	220623BJE	BJ	Enhydrobacter	156
467	220623BJE	BJ	Enterococcus	792
468	220623BJE	BJ	Flavobacterium	45
469	220623BJE	BJ	Janthinobacterium	77
470	220623BJE	BJ	Kocuria	177
471	220623BJE	BJ	Lactococcus	207
472	220623BJE	BJ	Lelliottia	0
473	220623BJE	BJ	Macrococcus	557
474	220623BJE	BJ	Moraxella	173
475	220623BJE	BJ	Pseudomonas	2251
476	220623BJE	BJ	Psychrobacter	455
477	220623BJE	BJ	Rothia	148
478	220623BJE	BJ	Serratia	350
479	220623BJE	BJ	Streptococcus	478
480	220623BJE	BJ	Yersinia	358
481	220623BJM	BJ	< 100 Reads Other	6317
482	220623BJM	BJ	Acinetobacter	5006
483	220623BJM	BJ	Aeromonas	2169
484	220623BJM	BJ	Arcobacter	249
485	220623BJM	BJ	Bacillus	581
486	220623BJM	BJ	Bacteroides	321
487	220623BJM	BJ	Chryseobacterium	42
488	220623BJM	BJ	Clostridium sensu stricto 1	244
489	220623BJM	BJ	Comamonas	126
490	220623BJM	BJ	Enhydrobacter	82
491	220623BJM	BJ	Enterococcus	60
492	220623BJM	BJ	Flavobacterium	60
493	220623BJM	BJ	Janthinobacterium	112
494	220623BJM	BJ	Kocuria	128
495	220623BJM	BJ	Lactococcus	84
496	220623BJM	BJ	Lelliottia	272
497	220623BJM	BJ	Macrococcus	121
498	220623BJM	BJ	Moraxella	302
499	220623BJM	BJ	Pseudomonas	4331
500	220623BJM	BJ	Psychrobacter	211
501	220623BJM	BJ	Rothia	43
502	220623BJM	BJ	Serratia	974
503	220623BJM	BJ	Streptococcus	145
504	220623BJM	BJ	Yersinia	1292
577	220627BJB	BJ	< 100 Reads Other	7155
578	220627BJB	BJ	Acinetobacter	8138
579	220627BJB	BJ	Aeromonas	1294
580	220627BJB	BJ	Arcobacter	51
581	220627BJB	BJ	Bacillus	301
582	220627BJB	BJ	Bacteroides	680
583	220627BJB	BJ	Chryseobacterium	28
584	220627BJB	BJ	Clostridium sensu stricto 1	67
585	220627BJB	BJ	Comamonas	24
586	220627BJB	BJ	Enhydrobacter	145
587	220627BJB	BJ	Enterococcus	60
588	220627BJB	BJ	Flavobacterium	166
589	220627BJB	BJ	Janthinobacterium	176
590	220627BJB	BJ	Kocuria	82
591	220627BJB	BJ	Lactococcus	194
592	220627BJB	BJ	Lelliottia	0
593	220627BJB	BJ	Macrococcus	2063
594	220627BJB	BJ	Moraxella	234
595	220627BJB	BJ	Pseudomonas	11509
596	220627BJB	BJ	Psychrobacter	1082
597	220627BJB	BJ	Rothia	150
598	220627BJB	BJ	Serratia	41
599	220627BJB	BJ	Streptococcus	132
600	220627BJB	BJ	Yersinia	196
601	220627BJE	BJ	< 100 Reads Other	14614
602	220627BJE	BJ	Acinetobacter	17557
603	220627BJE	BJ	Aeromonas	6163
604	220627BJE	BJ	Arcobacter	85
605	220627BJE	BJ	Bacillus	611
606	220627BJE	BJ	Bacteroides	54
607	220627BJE	BJ	Chryseobacterium	1352
608	220627BJE	BJ	Clostridium sensu stricto 1	426
609	220627BJE	BJ	Comamonas	127
610	220627BJE	BJ	Enhydrobacter	89
611	220627BJE	BJ	Enterococcus	136
612	220627BJE	BJ	Flavobacterium	487
613	220627BJE	BJ	Janthinobacterium	269
614	220627BJE	BJ	Kocuria	372
615	220627BJE	BJ	Lactococcus	151
616	220627BJE	BJ	Lelliottia	1055
617	220627BJE	BJ	Macrococcus	184
618	220627BJE	BJ	Moraxella	94
619	220627BJE	BJ	Pseudomonas	14485
620	220627BJE	BJ	Psychrobacter	3047
621	220627BJE	BJ	Rothia	394
622	220627BJE	BJ	Serratia	829
623	220627BJE	BJ	Streptococcus	253
624	220627BJE	BJ	Yersinia	389
625	220627BJM	BJ	< 100 Reads Other	10517
626	220627BJM	BJ	Acinetobacter	10079
627	220627BJM	BJ	Aeromonas	1603
628	220627BJM	BJ	Arcobacter	53
629	220627BJM	BJ	Bacillus	110
630	220627BJM	BJ	Bacteroides	160
631	220627BJM	BJ	Chryseobacterium	259
632	220627BJM	BJ	Clostridium sensu stricto 1	556
633	220627BJM	BJ	Comamonas	36
634	220627BJM	BJ	Enhydrobacter	64
635	220627BJM	BJ	Enterococcus	26
636	220627BJM	BJ	Flavobacterium	367
637	220627BJM	BJ	Janthinobacterium	240
638	220627BJM	BJ	Kocuria	68
639	220627BJM	BJ	Lactococcus	109
640	220627BJM	BJ	Lelliottia	82
641	220627BJM	BJ	Macrococcus	36562
642	220627BJM	BJ	Moraxella	101
643	220627BJM	BJ	Pseudomonas	7958
644	220627BJM	BJ	Psychrobacter	1526
645	220627BJM	BJ	Rothia	392
646	220627BJM	BJ	Serratia	138
647	220627BJM	BJ	Streptococcus	4326
648	220627BJM	BJ	Yersinia	151
721	220628BJB	BJ	< 100 Reads Other	10097
722	220628BJB	BJ	Acinetobacter	5346
723	220628BJB	BJ	Aeromonas	6155
724	220628BJB	BJ	Arcobacter	128
725	220628BJB	BJ	Bacillus	535
726	220628BJB	BJ	Bacteroides	48
727	220628BJB	BJ	Chryseobacterium	189
728	220628BJB	BJ	Clostridium sensu stricto 1	391
729	220628BJB	BJ	Comamonas	227
730	220628BJB	BJ	Enhydrobacter	162
731	220628BJB	BJ	Enterococcus	0
732	220628BJB	BJ	Flavobacterium	96
733	220628BJB	BJ	Janthinobacterium	926
734	220628BJB	BJ	Kocuria	210
735	220628BJB	BJ	Lactococcus	278
736	220628BJB	BJ	Lelliottia	1162
737	220628BJB	BJ	Macrococcus	185
738	220628BJB	BJ	Moraxella	0
739	220628BJB	BJ	Pseudomonas	21533
740	220628BJB	BJ	Psychrobacter	462
741	220628BJB	BJ	Rothia	364
742	220628BJB	BJ	Serratia	386
743	220628BJB	BJ	Streptococcus	162
744	220628BJB	BJ	Yersinia	1357
745	220628BJE	BJ	< 100 Reads Other	18289
746	220628BJE	BJ	Acinetobacter	6110
747	220628BJE	BJ	Aeromonas	1209
748	220628BJE	BJ	Arcobacter	98
749	220628BJE	BJ	Bacillus	1425
750	220628BJE	BJ	Bacteroides	3428
751	220628BJE	BJ	Chryseobacterium	65
752	220628BJE	BJ	Clostridium sensu stricto 1	1359
753	220628BJE	BJ	Comamonas	143
754	220628BJE	BJ	Enhydrobacter	177
755	220628BJE	BJ	Enterococcus	363
756	220628BJE	BJ	Flavobacterium	23
757	220628BJE	BJ	Janthinobacterium	305
758	220628BJE	BJ	Kocuria	450
759	220628BJE	BJ	Lactococcus	802
760	220628BJE	BJ	Lelliottia	280
761	220628BJE	BJ	Macrococcus	56
762	220628BJE	BJ	Moraxella	334
763	220628BJE	BJ	Pseudomonas	6093
764	220628BJE	BJ	Psychrobacter	1202
765	220628BJE	BJ	Rothia	323
766	220628BJE	BJ	Serratia	224
767	220628BJE	BJ	Streptococcus	669
768	220628BJE	BJ	Yersinia	727
769	220628BJM	BJ	< 100 Reads Other	20297
770	220628BJM	BJ	Acinetobacter	261
771	220628BJM	BJ	Aeromonas	146
772	220628BJM	BJ	Arcobacter	9
773	220628BJM	BJ	Bacillus	49
774	220628BJM	BJ	Bacteroides	14283
775	220628BJM	BJ	Chryseobacterium	6
776	220628BJM	BJ	Clostridium sensu stricto 1	28
777	220628BJM	BJ	Comamonas	0
778	220628BJM	BJ	Enhydrobacter	25
779	220628BJM	BJ	Enterococcus	0
780	220628BJM	BJ	Flavobacterium	0
781	220628BJM	BJ	Janthinobacterium	19
782	220628BJM	BJ	Kocuria	0
783	220628BJM	BJ	Lactococcus	0
784	220628BJM	BJ	Lelliottia	0
785	220628BJM	BJ	Macrococcus	0
786	220628BJM	BJ	Moraxella	0
787	220628BJM	BJ	Pseudomonas	562
788	220628BJM	BJ	Psychrobacter	31
789	220628BJM	BJ	Rothia	0
790	220628BJM	BJ	Serratia	5
791	220628BJM	BJ	Streptococcus	0
792	220628BJM	BJ	Yersinia	45
865	220629BJB	BJ	< 100 Reads Other	28460
866	220629BJB	BJ	Acinetobacter	9768
867	220629BJB	BJ	Aeromonas	3948
868	220629BJB	BJ	Arcobacter	316
869	220629BJB	BJ	Bacillus	192
870	220629BJB	BJ	Bacteroides	138
871	220629BJB	BJ	Chryseobacterium	84
872	220629BJB	BJ	Clostridium sensu stricto 1	358
873	220629BJB	BJ	Comamonas	350
874	220629BJB	BJ	Enhydrobacter	130
875	220629BJB	BJ	Enterococcus	47
876	220629BJB	BJ	Flavobacterium	150
877	220629BJB	BJ	Janthinobacterium	505
878	220629BJB	BJ	Kocuria	177
879	220629BJB	BJ	Lactococcus	83
880	220629BJB	BJ	Lelliottia	326
881	220629BJB	BJ	Macrococcus	140
882	220629BJB	BJ	Moraxella	52
883	220629BJB	BJ	Pseudomonas	9249
884	220629BJB	BJ	Psychrobacter	1305
885	220629BJB	BJ	Rothia	179
886	220629BJB	BJ	Serratia	317
887	220629BJB	BJ	Streptococcus	61
888	220629BJB	BJ	Yersinia	846
889	220629BJE	BJ	< 100 Reads Other	18889
890	220629BJE	BJ	Acinetobacter	10427
891	220629BJE	BJ	Aeromonas	2021
892	220629BJE	BJ	Arcobacter	194
893	220629BJE	BJ	Bacillus	1745
894	220629BJE	BJ	Bacteroides	714
895	220629BJE	BJ	Chryseobacterium	194
896	220629BJE	BJ	Clostridium sensu stricto 1	716
897	220629BJE	BJ	Comamonas	174
898	220629BJE	BJ	Enhydrobacter	151
899	220629BJE	BJ	Enterococcus	244
900	220629BJE	BJ	Flavobacterium	228
901	220629BJE	BJ	Janthinobacterium	938
902	220629BJE	BJ	Kocuria	167
903	220629BJE	BJ	Lactococcus	738
904	220629BJE	BJ	Lelliottia	153
905	220629BJE	BJ	Macrococcus	1044
906	220629BJE	BJ	Moraxella	624
907	220629BJE	BJ	Pseudomonas	7979
908	220629BJE	BJ	Psychrobacter	2790
909	220629BJE	BJ	Rothia	484
910	220629BJE	BJ	Serratia	734
911	220629BJE	BJ	Streptococcus	620
912	220629BJE	BJ	Yersinia	844
913	220629BJM	BJ	< 100 Reads Other	14084
914	220629BJM	BJ	Acinetobacter	3213
915	220629BJM	BJ	Aeromonas	2342
916	220629BJM	BJ	Arcobacter	80
917	220629BJM	BJ	Bacillus	474
918	220629BJM	BJ	Bacteroides	928
919	220629BJM	BJ	Chryseobacterium	147
920	220629BJM	BJ	Clostridium sensu stricto 1	649
921	220629BJM	BJ	Comamonas	57
922	220629BJM	BJ	Enhydrobacter	0
923	220629BJM	BJ	Enterococcus	199
924	220629BJM	BJ	Flavobacterium	193
925	220629BJM	BJ	Janthinobacterium	644
926	220629BJM	BJ	Kocuria	50
927	220629BJM	BJ	Lactococcus	110
928	220629BJM	BJ	Lelliottia	139
929	220629BJM	BJ	Macrococcus	0
930	220629BJM	BJ	Moraxella	206
931	220629BJM	BJ	Pseudomonas	3788
932	220629BJM	BJ	Psychrobacter	77
933	220629BJM	BJ	Rothia	149
934	220629BJM	BJ	Serratia	10
935	220629BJM	BJ	Streptococcus	238
936	220629BJM	BJ	Yersinia	224
1009	220630BJB	BJ	< 100 Reads Other	7071
1010	220630BJB	BJ	Acinetobacter	6730
1011	220630BJB	BJ	Aeromonas	7443
1012	220630BJB	BJ	Arcobacter	50
1013	220630BJB	BJ	Bacillus	531
1014	220630BJB	BJ	Bacteroides	41
1015	220630BJB	BJ	Chryseobacterium	244
1016	220630BJB	BJ	Clostridium sensu stricto 1	133
1017	220630BJB	BJ	Comamonas	118
1018	220630BJB	BJ	Enhydrobacter	151
1019	220630BJB	BJ	Enterococcus	102
1020	220630BJB	BJ	Flavobacterium	132
1021	220630BJB	BJ	Janthinobacterium	152
1022	220630BJB	BJ	Kocuria	147
1023	220630BJB	BJ	Lactococcus	95
1024	220630BJB	BJ	Lelliottia	281
1025	220630BJB	BJ	Macrococcus	108
1026	220630BJB	BJ	Moraxella	61
1027	220630BJB	BJ	Pseudomonas	15250
1028	220630BJB	BJ	Psychrobacter	435
1029	220630BJB	BJ	Rothia	43
1030	220630BJB	BJ	Serratia	364
1031	220630BJB	BJ	Streptococcus	120
1032	220630BJB	BJ	Yersinia	257
1033	220630BJE	BJ	< 100 Reads Other	18688
1034	220630BJE	BJ	Acinetobacter	7523
1035	220630BJE	BJ	Aeromonas	3369
1036	220630BJE	BJ	Arcobacter	349
1037	220630BJE	BJ	Bacillus	2537
1038	220630BJE	BJ	Bacteroides	3471
1039	220630BJE	BJ	Chryseobacterium	275
1040	220630BJE	BJ	Clostridium sensu stricto 1	1583
1041	220630BJE	BJ	Comamonas	246
1042	220630BJE	BJ	Enhydrobacter	339
1043	220630BJE	BJ	Enterococcus	138
1044	220630BJE	BJ	Flavobacterium	131
1045	220630BJE	BJ	Janthinobacterium	111
1046	220630BJE	BJ	Kocuria	441
1047	220630BJE	BJ	Lactococcus	437
1048	220630BJE	BJ	Lelliottia	311
1049	220630BJE	BJ	Macrococcus	652
1050	220630BJE	BJ	Moraxella	934
1051	220630BJE	BJ	Pseudomonas	6981
1052	220630BJE	BJ	Psychrobacter	1033
1053	220630BJE	BJ	Rothia	138
1054	220630BJE	BJ	Serratia	170
1055	220630BJE	BJ	Streptococcus	440
1056	220630BJE	BJ	Yersinia	149
1057	220630BJM	BJ	< 100 Reads Other	54068
1058	220630BJM	BJ	Acinetobacter	684
1059	220630BJM	BJ	Aeromonas	305
1060	220630BJM	BJ	Arcobacter	19
1061	220630BJM	BJ	Bacillus	60
1062	220630BJM	BJ	Bacteroides	13227
1063	220630BJM	BJ	Chryseobacterium	66
1064	220630BJM	BJ	Clostridium sensu stricto 1	230
1065	220630BJM	BJ	Comamonas	8
1066	220630BJM	BJ	Enhydrobacter	25
1067	220630BJM	BJ	Enterococcus	21
1068	220630BJM	BJ	Flavobacterium	0
1069	220630BJM	BJ	Janthinobacterium	32
1070	220630BJM	BJ	Kocuria	65
1071	220630BJM	BJ	Lactococcus	41
1072	220630BJM	BJ	Lelliottia	51
1073	220630BJM	BJ	Macrococcus	45
1074	220630BJM	BJ	Moraxella	38
1075	220630BJM	BJ	Pseudomonas	1092
1076	220630BJM	BJ	Psychrobacter	101
1077	220630BJM	BJ	Rothia	48
1078	220630BJM	BJ	Serratia	44
1079	220630BJM	BJ	Streptococcus	12
1080	220630BJM	BJ	Yersinia	70
1153	220711BJB	BJ	< 100 Reads Other	5054
1154	220711BJB	BJ	Acinetobacter	14601
1155	220711BJB	BJ	Aeromonas	613
1156	220711BJB	BJ	Arcobacter	0
1157	220711BJB	BJ	Bacillus	158
1158	220711BJB	BJ	Bacteroides	30
1159	220711BJB	BJ	Chryseobacterium	118
1160	220711BJB	BJ	Clostridium sensu stricto 1	24
1161	220711BJB	BJ	Comamonas	96
1162	220711BJB	BJ	Enhydrobacter	22
1163	220711BJB	BJ	Enterococcus	16
1164	220711BJB	BJ	Flavobacterium	4841
1165	220711BJB	BJ	Janthinobacterium	510
1166	220711BJB	BJ	Kocuria	63
1167	220711BJB	BJ	Lactococcus	42
1168	220711BJB	BJ	Lelliottia	66
1169	220711BJB	BJ	Macrococcus	80
1170	220711BJB	BJ	Moraxella	35
1171	220711BJB	BJ	Pseudomonas	27029
1172	220711BJB	BJ	Psychrobacter	1069
1173	220711BJB	BJ	Rothia	113
1174	220711BJB	BJ	Serratia	50
1175	220711BJB	BJ	Streptococcus	0
1176	220711BJB	BJ	Yersinia	70
1177	220711BJE	BJ	< 100 Reads Other	9801
1178	220711BJE	BJ	Acinetobacter	8462
1179	220711BJE	BJ	Aeromonas	7166
1180	220711BJE	BJ	Arcobacter	429
1181	220711BJE	BJ	Bacillus	799
1182	220711BJE	BJ	Bacteroides	566
1183	220711BJE	BJ	Chryseobacterium	69
1184	220711BJE	BJ	Clostridium sensu stricto 1	62
1185	220711BJE	BJ	Comamonas	129
1186	220711BJE	BJ	Enhydrobacter	246
1187	220711BJE	BJ	Enterococcus	109
1188	220711BJE	BJ	Flavobacterium	276
1189	220711BJE	BJ	Janthinobacterium	211
1190	220711BJE	BJ	Kocuria	276
1191	220711BJE	BJ	Lactococcus	279
1192	220711BJE	BJ	Lelliottia	273
1193	220711BJE	BJ	Macrococcus	181
1194	220711BJE	BJ	Moraxella	333
1195	220711BJE	BJ	Pseudomonas	12453
1196	220711BJE	BJ	Psychrobacter	755
1197	220711BJE	BJ	Rothia	382
1198	220711BJE	BJ	Serratia	131
1199	220711BJE	BJ	Streptococcus	147
1200	220711BJE	BJ	Yersinia	795
1201	220711BJM	BJ	< 100 Reads Other	9095
1202	220711BJM	BJ	Acinetobacter	6054
1203	220711BJM	BJ	Aeromonas	1634
1204	220711BJM	BJ	Arcobacter	142
1205	220711BJM	BJ	Bacillus	1191
1206	220711BJM	BJ	Bacteroides	158
1207	220711BJM	BJ	Chryseobacterium	22
1208	220711BJM	BJ	Clostridium sensu stricto 1	381
1209	220711BJM	BJ	Comamonas	0
1210	220711BJM	BJ	Enhydrobacter	104
1211	220711BJM	BJ	Enterococcus	113
1212	220711BJM	BJ	Flavobacterium	648
1213	220711BJM	BJ	Janthinobacterium	182
1214	220711BJM	BJ	Kocuria	301
1215	220711BJM	BJ	Lactococcus	243
1216	220711BJM	BJ	Lelliottia	153
1217	220711BJM	BJ	Macrococcus	97
1218	220711BJM	BJ	Moraxella	155
1219	220711BJM	BJ	Pseudomonas	20514
1220	220711BJM	BJ	Psychrobacter	741
1221	220711BJM	BJ	Rothia	367
1222	220711BJM	BJ	Serratia	149
1223	220711BJM	BJ	Streptococcus	73
1224	220711BJM	BJ	Yersinia	193
1297	220712BJB	BJ	< 100 Reads Other	8799
1298	220712BJB	BJ	Acinetobacter	9557
1299	220712BJB	BJ	Aeromonas	2806
1300	220712BJB	BJ	Arcobacter	233
1301	220712BJB	BJ	Bacillus	641
1302	220712BJB	BJ	Bacteroides	1080
1303	220712BJB	BJ	Chryseobacterium	198
1304	220712BJB	BJ	Clostridium sensu stricto 1	14
1305	220712BJB	BJ	Comamonas	81
1306	220712BJB	BJ	Enhydrobacter	963
1307	220712BJB	BJ	Enterococcus	40
1308	220712BJB	BJ	Flavobacterium	52
1309	220712BJB	BJ	Janthinobacterium	545
1310	220712BJB	BJ	Kocuria	355
1311	220712BJB	BJ	Lactococcus	121
1312	220712BJB	BJ	Lelliottia	269
1313	220712BJB	BJ	Macrococcus	63
1314	220712BJB	BJ	Moraxella	19
1315	220712BJB	BJ	Pseudomonas	7748
1316	220712BJB	BJ	Psychrobacter	986
1317	220712BJB	BJ	Rothia	218
1318	220712BJB	BJ	Serratia	455
1319	220712BJB	BJ	Streptococcus	39
1320	220712BJB	BJ	Yersinia	591
1321	220712BJE	BJ	< 100 Reads Other	21875
1322	220712BJE	BJ	Acinetobacter	9267
1323	220712BJE	BJ	Aeromonas	3657
1324	220712BJE	BJ	Arcobacter	483
1325	220712BJE	BJ	Bacillus	1985
1326	220712BJE	BJ	Bacteroides	2079
1327	220712BJE	BJ	Chryseobacterium	98
1328	220712BJE	BJ	Clostridium sensu stricto 1	1116
1329	220712BJE	BJ	Comamonas	189
1330	220712BJE	BJ	Enhydrobacter	660
1331	220712BJE	BJ	Enterococcus	726
1332	220712BJE	BJ	Flavobacterium	200
1333	220712BJE	BJ	Janthinobacterium	332
1334	220712BJE	BJ	Kocuria	457
1335	220712BJE	BJ	Lactococcus	1050
1336	220712BJE	BJ	Lelliottia	339
1337	220712BJE	BJ	Macrococcus	111
1338	220712BJE	BJ	Moraxella	1392
1339	220712BJE	BJ	Pseudomonas	12250
1340	220712BJE	BJ	Psychrobacter	673
1341	220712BJE	BJ	Rothia	886
1342	220712BJE	BJ	Serratia	408
1343	220712BJE	BJ	Streptococcus	674
1344	220712BJE	BJ	Yersinia	645
1345	220712BJM	BJ	< 100 Reads Other	13494
1346	220712BJM	BJ	Acinetobacter	5148
1347	220712BJM	BJ	Aeromonas	1489
1348	220712BJM	BJ	Arcobacter	17
1349	220712BJM	BJ	Bacillus	1879
1350	220712BJM	BJ	Bacteroides	1164
1351	220712BJM	BJ	Chryseobacterium	70
1352	220712BJM	BJ	Clostridium sensu stricto 1	697
1353	220712BJM	BJ	Comamonas	50
1354	220712BJM	BJ	Enhydrobacter	896
1355	220712BJM	BJ	Enterococcus	169
1356	220712BJM	BJ	Flavobacterium	49
1357	220712BJM	BJ	Janthinobacterium	41
1358	220712BJM	BJ	Kocuria	301
1359	220712BJM	BJ	Lactococcus	372
1360	220712BJM	BJ	Lelliottia	111
1361	220712BJM	BJ	Macrococcus	65
1362	220712BJM	BJ	Moraxella	90
1363	220712BJM	BJ	Pseudomonas	5940
1364	220712BJM	BJ	Psychrobacter	67
1365	220712BJM	BJ	Rothia	159
1366	220712BJM	BJ	Serratia	893
1367	220712BJM	BJ	Streptococcus	164
1368	220712BJM	BJ	Yersinia	619
1441	220713BJB	BJ	< 100 Reads Other	7628
1442	220713BJB	BJ	Acinetobacter	5883
1443	220713BJB	BJ	Aeromonas	4644
1444	220713BJB	BJ	Arcobacter	417
1445	220713BJB	BJ	Bacillus	247
1446	220713BJB	BJ	Bacteroides	169
1447	220713BJB	BJ	Chryseobacterium	28
1448	220713BJB	BJ	Clostridium sensu stricto 1	223
1449	220713BJB	BJ	Comamonas	342
1450	220713BJB	BJ	Enhydrobacter	141
1451	220713BJB	BJ	Enterococcus	43
1452	220713BJB	BJ	Flavobacterium	152
1453	220713BJB	BJ	Janthinobacterium	294
1454	220713BJB	BJ	Kocuria	200
1455	220713BJB	BJ	Lactococcus	102
1456	220713BJB	BJ	Lelliottia	241
1457	220713BJB	BJ	Macrococcus	52
1458	220713BJB	BJ	Moraxella	345
1459	220713BJB	BJ	Pseudomonas	7500
1460	220713BJB	BJ	Psychrobacter	371
1461	220713BJB	BJ	Rothia	202
1462	220713BJB	BJ	Serratia	508
1463	220713BJB	BJ	Streptococcus	9
1464	220713BJB	BJ	Yersinia	265
1465	220713BJE	BJ	< 100 Reads Other	11176
1466	220713BJE	BJ	Acinetobacter	8839
1467	220713BJE	BJ	Aeromonas	6925
1468	220713BJE	BJ	Arcobacter	223
1469	220713BJE	BJ	Bacillus	1289
1470	220713BJE	BJ	Bacteroides	242
1471	220713BJE	BJ	Chryseobacterium	237
1472	220713BJE	BJ	Clostridium sensu stricto 1	476
1473	220713BJE	BJ	Comamonas	185
1474	220713BJE	BJ	Enhydrobacter	1056
1475	220713BJE	BJ	Enterococcus	200
1476	220713BJE	BJ	Flavobacterium	180
1477	220713BJE	BJ	Janthinobacterium	381
1478	220713BJE	BJ	Kocuria	1747
1479	220713BJE	BJ	Lactococcus	386
1480	220713BJE	BJ	Lelliottia	426
1481	220713BJE	BJ	Macrococcus	392
1482	220713BJE	BJ	Moraxella	442
1483	220713BJE	BJ	Pseudomonas	6868
1484	220713BJE	BJ	Psychrobacter	512
1485	220713BJE	BJ	Rothia	1012
1486	220713BJE	BJ	Serratia	471
1487	220713BJE	BJ	Streptococcus	200
1488	220713BJE	BJ	Yersinia	239
1489	220713BM	BJ	< 100 Reads Other	15205
1490	220713BM	BJ	Acinetobacter	13288
1491	220713BM	BJ	Aeromonas	7046
1492	220713BM	BJ	Arcobacter	1059
1493	220713BM	BJ	Bacillus	2111
1494	220713BM	BJ	Bacteroides	391
1495	220713BM	BJ	Chryseobacterium	666
1496	220713BM	BJ	Clostridium sensu stricto 1	1138
1497	220713BM	BJ	Comamonas	985
1498	220713BM	BJ	Enhydrobacter	180
1499	220713BM	BJ	Enterococcus	231
1500	220713BM	BJ	Flavobacterium	280
1501	220713BM	BJ	Janthinobacterium	374
1502	220713BM	BJ	Kocuria	680
1503	220713BM	BJ	Lactococcus	903
1504	220713BM	BJ	Lelliottia	739
1505	220713BM	BJ	Macrococcus	441
1506	220713BM	BJ	Moraxella	950
1507	220713BM	BJ	Pseudomonas	13580
1508	220713BM	BJ	Psychrobacter	282
1509	220713BM	BJ	Rothia	801
1510	220713BM	BJ	Serratia	662
1511	220713BM	BJ	Streptococcus	432
1512	220713BM	BJ	Yersinia	711
1585	220714BJB	BJ	< 100 Reads Other	5276
1586	220714BJB	BJ	Acinetobacter	3368
1587	220714BJB	BJ	Aeromonas	3488
1588	220714BJB	BJ	Arcobacter	744
1589	220714BJB	BJ	Bacillus	762
1590	220714BJB	BJ	Bacteroides	80
1591	220714BJB	BJ	Chryseobacterium	24
1592	220714BJB	BJ	Clostridium sensu stricto 1	47
1593	220714BJB	BJ	Comamonas	52
1594	220714BJB	BJ	Enhydrobacter	122
1595	220714BJB	BJ	Enterococcus	25
1596	220714BJB	BJ	Flavobacterium	64
1597	220714BJB	BJ	Janthinobacterium	122
1598	220714BJB	BJ	Kocuria	210
1599	220714BJB	BJ	Lactococcus	73
1600	220714BJB	BJ	Lelliottia	223
1601	220714BJB	BJ	Macrococcus	82
1602	220714BJB	BJ	Moraxella	23
1603	220714BJB	BJ	Pseudomonas	3919
1604	220714BJB	BJ	Psychrobacter	173
1605	220714BJB	BJ	Rothia	86
1606	220714BJB	BJ	Serratia	204
1607	220714BJB	BJ	Streptococcus	19
1608	220714BJB	BJ	Yersinia	239
1609	220714BJE	BJ	< 100 Reads Other	11370
1610	220714BJE	BJ	Acinetobacter	7846
1611	220714BJE	BJ	Aeromonas	2536
1612	220714BJE	BJ	Arcobacter	451
1613	220714BJE	BJ	Bacillus	1473
1614	220714BJE	BJ	Bacteroides	592
1615	220714BJE	BJ	Chryseobacterium	57
1616	220714BJE	BJ	Clostridium sensu stricto 1	301
1617	220714BJE	BJ	Comamonas	466
1618	220714BJE	BJ	Enhydrobacter	410
1619	220714BJE	BJ	Enterococcus	86
1620	220714BJE	BJ	Flavobacterium	63
1621	220714BJE	BJ	Janthinobacterium	227
1622	220714BJE	BJ	Kocuria	299
1623	220714BJE	BJ	Lactococcus	422
1624	220714BJE	BJ	Lelliottia	296
1625	220714BJE	BJ	Macrococcus	380
1626	220714BJE	BJ	Moraxella	499
1627	220714BJE	BJ	Pseudomonas	5184
1628	220714BJE	BJ	Psychrobacter	311
1629	220714BJE	BJ	Rothia	294
1630	220714BJE	BJ	Serratia	452
1631	220714BJE	BJ	Streptococcus	669
1632	220714BJE	BJ	Yersinia	194
1633	220714BJM	BJ	< 100 Reads Other	12890
1634	220714BJM	BJ	Acinetobacter	15763
1635	220714BJM	BJ	Aeromonas	5325
1636	220714BJM	BJ	Arcobacter	1448
1637	220714BJM	BJ	Bacillus	796
1638	220714BJM	BJ	Bacteroides	448
1639	220714BJM	BJ	Chryseobacterium	99
1640	220714BJM	BJ	Clostridium sensu stricto 1	1036
1641	220714BJM	BJ	Comamonas	244
1642	220714BJM	BJ	Enhydrobacter	220
1643	220714BJM	BJ	Enterococcus	335
1644	220714BJM	BJ	Flavobacterium	447
1645	220714BJM	BJ	Janthinobacterium	168
1646	220714BJM	BJ	Kocuria	170
1647	220714BJM	BJ	Lactococcus	204
1648	220714BJM	BJ	Lelliottia	528
1649	220714BJM	BJ	Macrococcus	83
1650	220714BJM	BJ	Moraxella	257
1651	220714BJM	BJ	Pseudomonas	4619
1652	220714BJM	BJ	Psychrobacter	262
1653	220714BJM	BJ	Rothia	178
1654	220714BJM	BJ	Serratia	210
1655	220714BJM	BJ	Streptococcus	408
1656	220714BJM	BJ	Yersinia	643
1729	220718BJB	BJ	< 100 Reads Other	10868
1730	220718BJB	BJ	Acinetobacter	6551
1731	220718BJB	BJ	Aeromonas	1033
1732	220718BJB	BJ	Arcobacter	178
1733	220718BJB	BJ	Bacillus	2189
1734	220718BJB	BJ	Bacteroides	0
1735	220718BJB	BJ	Chryseobacterium	246
1736	220718BJB	BJ	Clostridium sensu stricto 1	13
1737	220718BJB	BJ	Comamonas	538
1738	220718BJB	BJ	Enhydrobacter	146
1739	220718BJB	BJ	Enterococcus	224
1740	220718BJB	BJ	Flavobacterium	87
1741	220718BJB	BJ	Janthinobacterium	162
1742	220718BJB	BJ	Kocuria	915
1743	220718BJB	BJ	Lactococcus	689
1744	220718BJB	BJ	Lelliottia	54
1745	220718BJB	BJ	Macrococcus	48
1746	220718BJB	BJ	Moraxella	173
1747	220718BJB	BJ	Pseudomonas	10128
1748	220718BJB	BJ	Psychrobacter	233
1749	220718BJB	BJ	Rothia	162
1750	220718BJB	BJ	Serratia	99
1751	220718BJB	BJ	Streptococcus	144
1752	220718BJB	BJ	Yersinia	266
1753	220718BJE	BJ	< 100 Reads Other	11540
1754	220718BJE	BJ	Acinetobacter	7306
1755	220718BJE	BJ	Aeromonas	5611
1756	220718BJE	BJ	Arcobacter	80
1757	220718BJE	BJ	Bacillus	742
1758	220718BJE	BJ	Bacteroides	1244
1759	220718BJE	BJ	Chryseobacterium	108
1760	220718BJE	BJ	Clostridium sensu stricto 1	469
1761	220718BJE	BJ	Comamonas	156
1762	220718BJE	BJ	Enhydrobacter	106
1763	220718BJE	BJ	Enterococcus	114
1764	220718BJE	BJ	Flavobacterium	330
1765	220718BJE	BJ	Janthinobacterium	66
1766	220718BJE	BJ	Kocuria	456
1767	220718BJE	BJ	Lactococcus	251
1768	220718BJE	BJ	Lelliottia	0
1769	220718BJE	BJ	Macrococcus	2304
1770	220718BJE	BJ	Moraxella	1187
1771	220718BJE	BJ	Pseudomonas	6336
1772	220718BJE	BJ	Psychrobacter	2846
1773	220718BJE	BJ	Rothia	1575
1774	220718BJE	BJ	Serratia	127
1775	220718BJE	BJ	Streptococcus	659
1776	220718BJE	BJ	Yersinia	198
1777	220718BJM	BJ	< 100 Reads Other	783
1778	220718BJM	BJ	Acinetobacter	443
1779	220718BJM	BJ	Aeromonas	531
1780	220718BJM	BJ	Arcobacter	0
1781	220718BJM	BJ	Bacillus	279
1782	220718BJM	BJ	Bacteroides	0
1783	220718BJM	BJ	Chryseobacterium	0
1784	220718BJM	BJ	Clostridium sensu stricto 1	0
1785	220718BJM	BJ	Comamonas	0
1786	220718BJM	BJ	Enhydrobacter	26
1787	220718BJM	BJ	Enterococcus	0
1788	220718BJM	BJ	Flavobacterium	5
1789	220718BJM	BJ	Janthinobacterium	0
1790	220718BJM	BJ	Kocuria	62
1791	220718BJM	BJ	Lactococcus	50
1792	220718BJM	BJ	Lelliottia	49
1793	220718BJM	BJ	Macrococcus	0
1794	220718BJM	BJ	Moraxella	0
1795	220718BJM	BJ	Pseudomonas	3311
1796	220718BJM	BJ	Psychrobacter	28
1797	220718BJM	BJ	Rothia	0
1798	220718BJM	BJ	Serratia	0
1799	220718BJM	BJ	Streptococcus	15
1800	220718BJM	BJ	Yersinia	19
1873	220719BJB	BJ	< 100 Reads Other	24206
1874	220719BJB	BJ	Acinetobacter	3629
1875	220719BJB	BJ	Aeromonas	2791
1876	220719BJB	BJ	Arcobacter	300
1877	220719BJB	BJ	Bacillus	1043
1878	220719BJB	BJ	Bacteroides	3669
1879	220719BJB	BJ	Chryseobacterium	76
1880	220719BJB	BJ	Clostridium sensu stricto 1	246
1881	220719BJB	BJ	Comamonas	74
1882	220719BJB	BJ	Enhydrobacter	207
1883	220719BJB	BJ	Enterococcus	163
1884	220719BJB	BJ	Flavobacterium	18
1885	220719BJB	BJ	Janthinobacterium	177
1886	220719BJB	BJ	Kocuria	504
1887	220719BJB	BJ	Lactococcus	353
1888	220719BJB	BJ	Lelliottia	0
1889	220719BJB	BJ	Macrococcus	729
1890	220719BJB	BJ	Moraxella	53
1891	220719BJB	BJ	Pseudomonas	5544
1892	220719BJB	BJ	Psychrobacter	584
1893	220719BJB	BJ	Rothia	144
1894	220719BJB	BJ	Serratia	374
1895	220719BJB	BJ	Streptococcus	419
1896	220719BJB	BJ	Yersinia	386
1897	220719BJE	BJ	< 100 Reads Other	9077
1898	220719BJE	BJ	Acinetobacter	12432
1899	220719BJE	BJ	Aeromonas	5710
1900	220719BJE	BJ	Arcobacter	1169
1901	220719BJE	BJ	Bacillus	771
1902	220719BJE	BJ	Bacteroides	686
1903	220719BJE	BJ	Chryseobacterium	842
1904	220719BJE	BJ	Clostridium sensu stricto 1	484
1905	220719BJE	BJ	Comamonas	94
1906	220719BJE	BJ	Enhydrobacter	545
1907	220719BJE	BJ	Enterococcus	30
1908	220719BJE	BJ	Flavobacterium	120
1909	220719BJE	BJ	Janthinobacterium	212
1910	220719BJE	BJ	Kocuria	359
1911	220719BJE	BJ	Lactococcus	164
1912	220719BJE	BJ	Lelliottia	83
1913	220719BJE	BJ	Macrococcus	374
1914	220719BJE	BJ	Moraxella	206
1915	220719BJE	BJ	Pseudomonas	3554
1916	220719BJE	BJ	Psychrobacter	571
1917	220719BJE	BJ	Rothia	214
1918	220719BJE	BJ	Serratia	254
1919	220719BJE	BJ	Streptococcus	986
1920	220719BJE	BJ	Yersinia	620
1921	220719BJM	BJ	< 100 Reads Other	32681
1922	220719BJM	BJ	Acinetobacter	1390
1923	220719BJM	BJ	Aeromonas	328
1924	220719BJM	BJ	Arcobacter	9
1925	220719BJM	BJ	Bacillus	201
1926	220719BJM	BJ	Bacteroides	177
1927	220719BJM	BJ	Chryseobacterium	91
1928	220719BJM	BJ	Clostridium sensu stricto 1	758
1929	220719BJM	BJ	Comamonas	0
1930	220719BJM	BJ	Enhydrobacter	452
1931	220719BJM	BJ	Enterococcus	34
1932	220719BJM	BJ	Flavobacterium	536
1933	220719BJM	BJ	Janthinobacterium	163
1934	220719BJM	BJ	Kocuria	137
1935	220719BJM	BJ	Lactococcus	60
1936	220719BJM	BJ	Lelliottia	0
1937	220719BJM	BJ	Macrococcus	2688
1938	220719BJM	BJ	Moraxella	0
1939	220719BJM	BJ	Pseudomonas	22730
1940	220719BJM	BJ	Psychrobacter	398
1941	220719BJM	BJ	Rothia	386
1942	220719BJM	BJ	Serratia	0
1943	220719BJM	BJ	Streptococcus	107
1944	220719BJM	BJ	Yersinia	0
2017	220720BJB	BJ	< 100 Reads Other	31611
2018	220720BJB	BJ	Acinetobacter	2339
2019	220720BJB	BJ	Aeromonas	2159
2020	220720BJB	BJ	Arcobacter	250
2021	220720BJB	BJ	Bacillus	4922
2022	220720BJB	BJ	Bacteroides	0
2023	220720BJB	BJ	Chryseobacterium	608
2024	220720BJB	BJ	Clostridium sensu stricto 1	36
2025	220720BJB	BJ	Comamonas	104
2026	220720BJB	BJ	Enhydrobacter	534
2027	220720BJB	BJ	Enterococcus	545
2028	220720BJB	BJ	Flavobacterium	0
2029	220720BJB	BJ	Janthinobacterium	573
2030	220720BJB	BJ	Kocuria	527
2031	220720BJB	BJ	Lactococcus	866
2032	220720BJB	BJ	Lelliottia	0
2033	220720BJB	BJ	Macrococcus	4405
2034	220720BJB	BJ	Moraxella	789
2035	220720BJB	BJ	Pseudomonas	15723
2036	220720BJB	BJ	Psychrobacter	1080
2037	220720BJB	BJ	Rothia	1023
2038	220720BJB	BJ	Serratia	5138
2039	220720BJB	BJ	Streptococcus	738
2040	220720BJB	BJ	Yersinia	140
2041	220720BJE	BJ	< 100 Reads Other	26280
2042	220720BJE	BJ	Acinetobacter	9763
2043	220720BJE	BJ	Aeromonas	5993
2044	220720BJE	BJ	Arcobacter	673
2045	220720BJE	BJ	Bacillus	684
2046	220720BJE	BJ	Bacteroides	860
2047	220720BJE	BJ	Chryseobacterium	93
2048	220720BJE	BJ	Clostridium sensu stricto 1	1502
2049	220720BJE	BJ	Comamonas	434
2050	220720BJE	BJ	Enhydrobacter	1132
2051	220720BJE	BJ	Enterococcus	397
2052	220720BJE	BJ	Flavobacterium	895
2053	220720BJE	BJ	Janthinobacterium	199
2054	220720BJE	BJ	Kocuria	456
2055	220720BJE	BJ	Lactococcus	720
2056	220720BJE	BJ	Lelliottia	306
2057	220720BJE	BJ	Macrococcus	1240
2058	220720BJE	BJ	Moraxella	1185
2059	220720BJE	BJ	Pseudomonas	16089
2060	220720BJE	BJ	Psychrobacter	1182
2061	220720BJE	BJ	Rothia	545
2062	220720BJE	BJ	Serratia	1937
2063	220720BJE	BJ	Streptococcus	2391
2064	220720BJE	BJ	Yersinia	185
2137	220721BJB	BJ	< 100 Reads Other	23381
2138	220721BJB	BJ	Acinetobacter	9329
2139	220721BJB	BJ	Aeromonas	6072
2140	220721BJB	BJ	Arcobacter	510
2141	220721BJB	BJ	Bacillus	1161
2142	220721BJB	BJ	Bacteroides	395
2143	220721BJB	BJ	Chryseobacterium	322
2144	220721BJB	BJ	Clostridium sensu stricto 1	393
2145	220721BJB	BJ	Comamonas	425
2146	220721BJB	BJ	Enhydrobacter	95
2147	220721BJB	BJ	Enterococcus	291
2148	220721BJB	BJ	Flavobacterium	259
2149	220721BJB	BJ	Janthinobacterium	140
2150	220721BJB	BJ	Kocuria	662
2151	220721BJB	BJ	Lactococcus	822
2152	220721BJB	BJ	Lelliottia	367
2153	220721BJB	BJ	Macrococcus	151
2154	220721BJB	BJ	Moraxella	318
2155	220721BJB	BJ	Pseudomonas	11145
2156	220721BJB	BJ	Psychrobacter	239
2157	220721BJB	BJ	Rothia	169
2158	220721BJB	BJ	Serratia	1784
2159	220721BJB	BJ	Streptococcus	153
2160	220721BJB	BJ	Yersinia	1182
2161	220721BJE	BJ	< 100 Reads Other	22202
2162	220721BJE	BJ	Acinetobacter	3510
2163	220721BJE	BJ	Aeromonas	1296
2164	220721BJE	BJ	Arcobacter	74
2165	220721BJE	BJ	Bacillus	533
2166	220721BJE	BJ	Bacteroides	1406
2167	220721BJE	BJ	Chryseobacterium	93
2168	220721BJE	BJ	Clostridium sensu stricto 1	128
2169	220721BJE	BJ	Comamonas	21
2170	220721BJE	BJ	Enhydrobacter	81
2171	220721BJE	BJ	Enterococcus	24
2172	220721BJE	BJ	Flavobacterium	31
2173	220721BJE	BJ	Janthinobacterium	87
2174	220721BJE	BJ	Kocuria	180
2175	220721BJE	BJ	Lactococcus	32
2176	220721BJE	BJ	Lelliottia	108
2177	220721BJE	BJ	Macrococcus	20
2178	220721BJE	BJ	Moraxella	288
2179	220721BJE	BJ	Pseudomonas	849
2180	220721BJE	BJ	Psychrobacter	123
2181	220721BJE	BJ	Rothia	73
2182	220721BJE	BJ	Serratia	272
2183	220721BJE	BJ	Streptococcus	24
2184	220721BJE	BJ	Yersinia	480
2185	220721BJM	BJ	< 100 Reads Other	18458
2186	220721BJM	BJ	Acinetobacter	8107
2187	220721BJM	BJ	Aeromonas	1844
2188	220721BJM	BJ	Arcobacter	109
2189	220721BJM	BJ	Bacillus	2041
2190	220721BJM	BJ	Bacteroides	1133
2191	220721BJM	BJ	Chryseobacterium	185
2192	220721BJM	BJ	Clostridium sensu stricto 1	552
2193	220721BJM	BJ	Comamonas	118
2194	220721BJM	BJ	Enhydrobacter	197
2195	220721BJM	BJ	Enterococcus	109
2196	220721BJM	BJ	Flavobacterium	2177
2197	220721BJM	BJ	Janthinobacterium	272
2198	220721BJM	BJ	Kocuria	338
2199	220721BJM	BJ	Lactococcus	293
2200	220721BJM	BJ	Lelliottia	131
2201	220721BJM	BJ	Macrococcus	134
2202	220721BJM	BJ	Moraxella	186
2203	220721BJM	BJ	Pseudomonas	3563
2204	220721BJM	BJ	Psychrobacter	1476
2205	220721BJM	BJ	Rothia	290
2206	220721BJM	BJ	Serratia	605
2207	220721BJM	BJ	Streptococcus	400
2208	220721BJM	BJ	Yersinia	718
2281	220802BJB	BJ	< 100 Reads Other	7225
2282	220802BJB	BJ	Acinetobacter	31554
2283	220802BJB	BJ	Aeromonas	3180
2284	220802BJB	BJ	Arcobacter	20
2285	220802BJB	BJ	Bacillus	769
2286	220802BJB	BJ	Bacteroides	7
2287	220802BJB	BJ	Chryseobacterium	96
2288	220802BJB	BJ	Clostridium sensu stricto 1	43
2289	220802BJB	BJ	Comamonas	60
2290	220802BJB	BJ	Enhydrobacter	0
2291	220802BJB	BJ	Enterococcus	90
2292	220802BJB	BJ	Flavobacterium	2548
2293	220802BJB	BJ	Janthinobacterium	581
2294	220802BJB	BJ	Kocuria	139
2295	220802BJB	BJ	Lactococcus	188
2296	220802BJB	BJ	Lelliottia	0
2297	220802BJB	BJ	Macrococcus	68
2298	220802BJB	BJ	Moraxella	10
2299	220802BJB	BJ	Pseudomonas	25726
2300	220802BJB	BJ	Psychrobacter	2700
2301	220802BJB	BJ	Rothia	61
2302	220802BJB	BJ	Serratia	590
2303	220802BJB	BJ	Streptococcus	48
2304	220802BJB	BJ	Yersinia	66
2305	220802BJE	BJ	< 100 Reads Other	7267
2306	220802BJE	BJ	Acinetobacter	4835
2307	220802BJE	BJ	Aeromonas	1111
2308	220802BJE	BJ	Arcobacter	51
2309	220802BJE	BJ	Bacillus	338
2310	220802BJE	BJ	Bacteroides	37
2311	220802BJE	BJ	Chryseobacterium	49
2312	220802BJE	BJ	Clostridium sensu stricto 1	92
2313	220802BJE	BJ	Comamonas	63
2314	220802BJE	BJ	Enhydrobacter	34
2315	220802BJE	BJ	Enterococcus	72
2316	220802BJE	BJ	Flavobacterium	1199
2317	220802BJE	BJ	Janthinobacterium	225
2318	220802BJE	BJ	Kocuria	285
2319	220802BJE	BJ	Lactococcus	140
2320	220802BJE	BJ	Lelliottia	75
2321	220802BJE	BJ	Macrococcus	80
2322	220802BJE	BJ	Moraxella	12
2323	220802BJE	BJ	Pseudomonas	30855
2324	220802BJE	BJ	Psychrobacter	353
2325	220802BJE	BJ	Rothia	61
2326	220802BJE	BJ	Serratia	199
2327	220802BJE	BJ	Streptococcus	53
2328	220802BJE	BJ	Yersinia	123
2329	220802BJM	BJ	< 100 Reads Other	8890
2330	220802BJM	BJ	Acinetobacter	8850
2331	220802BJM	BJ	Aeromonas	4527
2332	220802BJM	BJ	Arcobacter	23
2333	220802BJM	BJ	Bacillus	541
2334	220802BJM	BJ	Bacteroides	748
2335	220802BJM	BJ	Chryseobacterium	124
2336	220802BJM	BJ	Clostridium sensu stricto 1	249
2337	220802BJM	BJ	Comamonas	51
2338	220802BJM	BJ	Enhydrobacter	103
2339	220802BJM	BJ	Enterococcus	786
2340	220802BJM	BJ	Flavobacterium	762
2341	220802BJM	BJ	Janthinobacterium	873
2342	220802BJM	BJ	Kocuria	559
2343	220802BJM	BJ	Lactococcus	156
2344	220802BJM	BJ	Lelliottia	139
2345	220802BJM	BJ	Macrococcus	7518
2346	220802BJM	BJ	Moraxella	52
2347	220802BJM	BJ	Pseudomonas	23773
2348	220802BJM	BJ	Psychrobacter	490
2349	220802BJM	BJ	Rothia	301
2350	220802BJM	BJ	Serratia	243
2351	220802BJM	BJ	Streptococcus	701
2352	220802BJM	BJ	Yersinia	217
2425	220803BJB	BJ	< 100 Reads Other	10327
2426	220803BJB	BJ	Acinetobacter	7103
2427	220803BJB	BJ	Aeromonas	3526
2428	220803BJB	BJ	Arcobacter	723
2429	220803BJB	BJ	Bacillus	653
2430	220803BJB	BJ	Bacteroides	152
2431	220803BJB	BJ	Chryseobacterium	233
2432	220803BJB	BJ	Clostridium sensu stricto 1	211
2433	220803BJB	BJ	Comamonas	596
2434	220803BJB	BJ	Enhydrobacter	217
2435	220803BJB	BJ	Enterococcus	81
2436	220803BJB	BJ	Flavobacterium	210
2437	220803BJB	BJ	Janthinobacterium	413
2438	220803BJB	BJ	Kocuria	188
2439	220803BJB	BJ	Lactococcus	375
2440	220803BJB	BJ	Lelliottia	149
2441	220803BJB	BJ	Macrococcus	64
2442	220803BJB	BJ	Moraxella	32
2443	220803BJB	BJ	Pseudomonas	11236
2444	220803BJB	BJ	Psychrobacter	377
2445	220803BJB	BJ	Rothia	133
2446	220803BJB	BJ	Serratia	385
2447	220803BJB	BJ	Streptococcus	104
2448	220803BJB	BJ	Yersinia	1344
2449	220803BJE	BJ	< 100 Reads Other	43610
2450	220803BJE	BJ	Acinetobacter	991
2451	220803BJE	BJ	Aeromonas	201
2452	220803BJE	BJ	Arcobacter	24
2453	220803BJE	BJ	Bacillus	229
2454	220803BJE	BJ	Bacteroides	288
2455	220803BJE	BJ	Chryseobacterium	26
2456	220803BJE	BJ	Clostridium sensu stricto 1	4818
2457	220803BJE	BJ	Comamonas	0
2458	220803BJE	BJ	Enhydrobacter	122
2459	220803BJE	BJ	Enterococcus	35
2460	220803BJE	BJ	Flavobacterium	30
2461	220803BJE	BJ	Janthinobacterium	52
2462	220803BJE	BJ	Kocuria	207
2463	220803BJE	BJ	Lactococcus	114
2464	220803BJE	BJ	Lelliottia	19
2465	220803BJE	BJ	Macrococcus	21
2466	220803BJE	BJ	Moraxella	78
2467	220803BJE	BJ	Pseudomonas	605
2468	220803BJE	BJ	Psychrobacter	86
2469	220803BJE	BJ	Rothia	61
2470	220803BJE	BJ	Serratia	34
2471	220803BJE	BJ	Streptococcus	1833
2472	220803BJE	BJ	Yersinia	4609
2473	220803BJM	BJ	< 100 Reads Other	7707
2474	220803BJM	BJ	Acinetobacter	9316
2475	220803BJM	BJ	Aeromonas	4004
2476	220803BJM	BJ	Arcobacter	60
2477	220803BJM	BJ	Bacillus	244
2478	220803BJM	BJ	Bacteroides	2414
2479	220803BJM	BJ	Chryseobacterium	105
2480	220803BJM	BJ	Clostridium sensu stricto 1	197
2481	220803BJM	BJ	Comamonas	0
2482	220803BJM	BJ	Enhydrobacter	261
2483	220803BJM	BJ	Enterococcus	61
2484	220803BJM	BJ	Flavobacterium	271
2485	220803BJM	BJ	Janthinobacterium	57
2486	220803BJM	BJ	Kocuria	0
2487	220803BJM	BJ	Lactococcus	133
2488	220803BJM	BJ	Lelliottia	79
2489	220803BJM	BJ	Macrococcus	53
2490	220803BJM	BJ	Moraxella	131
2491	220803BJM	BJ	Pseudomonas	5650
2492	220803BJM	BJ	Psychrobacter	416
2493	220803BJM	BJ	Rothia	112
2494	220803BJM	BJ	Serratia	188
2495	220803BJM	BJ	Streptococcus	126
2496	220803BJM	BJ	Yersinia	168
2569	220804BJB	BJ	< 100 Reads Other	16062
2570	220804BJB	BJ	Acinetobacter	5441
2571	220804BJB	BJ	Aeromonas	1863
2572	220804BJB	BJ	Arcobacter	682
2573	220804BJB	BJ	Bacillus	2155
2574	220804BJB	BJ	Bacteroides	1135
2575	220804BJB	BJ	Chryseobacterium	358
2576	220804BJB	BJ	Clostridium sensu stricto 1	471
2577	220804BJB	BJ	Comamonas	104
2578	220804BJB	BJ	Enhydrobacter	343
2579	220804BJB	BJ	Enterococcus	350
2580	220804BJB	BJ	Flavobacterium	148
2581	220804BJB	BJ	Janthinobacterium	493
2582	220804BJB	BJ	Kocuria	742
2583	220804BJB	BJ	Lactococcus	394
2584	220804BJB	BJ	Lelliottia	149
2585	220804BJB	BJ	Macrococcus	38
2586	220804BJB	BJ	Moraxella	362
2587	220804BJB	BJ	Pseudomonas	7002
2588	220804BJB	BJ	Psychrobacter	829
2589	220804BJB	BJ	Rothia	619
2590	220804BJB	BJ	Serratia	193
2591	220804BJB	BJ	Streptococcus	414
2592	220804BJB	BJ	Yersinia	1131
2593	220804BJE	BJ	< 100 Reads Other	17015
2594	220804BJE	BJ	Acinetobacter	7167
2595	220804BJE	BJ	Aeromonas	7266
2596	220804BJE	BJ	Arcobacter	357
2597	220804BJE	BJ	Bacillus	3707
2598	220804BJE	BJ	Bacteroides	122
2599	220804BJE	BJ	Chryseobacterium	375
2600	220804BJE	BJ	Clostridium sensu stricto 1	87
2601	220804BJE	BJ	Comamonas	237
2602	220804BJE	BJ	Enhydrobacter	1325
2603	220804BJE	BJ	Enterococcus	541
2604	220804BJE	BJ	Flavobacterium	128
2605	220804BJE	BJ	Janthinobacterium	364
2606	220804BJE	BJ	Kocuria	1666
2607	220804BJE	BJ	Lactococcus	689
2608	220804BJE	BJ	Lelliottia	56
2609	220804BJE	BJ	Macrococcus	548
2610	220804BJE	BJ	Moraxella	1617
2611	220804BJE	BJ	Pseudomonas	7163
2612	220804BJE	BJ	Psychrobacter	152
2613	220804BJE	BJ	Rothia	1989
2614	220804BJE	BJ	Serratia	422
2615	220804BJE	BJ	Streptococcus	1034
2616	220804BJE	BJ	Yersinia	190
2617	220804BJM	BJ	< 100 Reads Other	17580
2618	220804BJM	BJ	Acinetobacter	7547
2619	220804BJM	BJ	Aeromonas	3631
2620	220804BJM	BJ	Arcobacter	13
2621	220804BJM	BJ	Bacillus	1695
2622	220804BJM	BJ	Bacteroides	606
2623	220804BJM	BJ	Chryseobacterium	206
2624	220804BJM	BJ	Clostridium sensu stricto 1	1705
2625	220804BJM	BJ	Comamonas	417
2626	220804BJM	BJ	Enhydrobacter	841
2627	220804BJM	BJ	Enterococcus	313
2628	220804BJM	BJ	Flavobacterium	214
2629	220804BJM	BJ	Janthinobacterium	618
2630	220804BJM	BJ	Kocuria	688
2631	220804BJM	BJ	Lactococcus	452
2632	220804BJM	BJ	Lelliottia	479
2633	220804BJM	BJ	Macrococcus	1278
2634	220804BJM	BJ	Moraxella	1115
2635	220804BJM	BJ	Pseudomonas	11478
2636	220804BJM	BJ	Psychrobacter	798
2637	220804BJM	BJ	Rothia	589
2638	220804BJM	BJ	Serratia	432
2639	220804BJM	BJ	Streptococcus	486
2640	220804BJM	BJ	Yersinia	1358
2713	220805BJB	BJ	< 100 Reads Other	2939
2714	220805BJB	BJ	Acinetobacter	3802
2715	220805BJB	BJ	Aeromonas	3662
2716	220805BJB	BJ	Arcobacter	170
2717	220805BJB	BJ	Bacillus	212
2718	220805BJB	BJ	Bacteroides	6
2719	220805BJB	BJ	Chryseobacterium	42
2720	220805BJB	BJ	Clostridium sensu stricto 1	69
2721	220805BJB	BJ	Comamonas	43
2722	220805BJB	BJ	Enhydrobacter	38
2723	220805BJB	BJ	Enterococcus	48
2724	220805BJB	BJ	Flavobacterium	61
2725	220805BJB	BJ	Janthinobacterium	207
2726	220805BJB	BJ	Kocuria	30
2727	220805BJB	BJ	Lactococcus	108
2728	220805BJB	BJ	Lelliottia	0
2729	220805BJB	BJ	Macrococcus	1213
2730	220805BJB	BJ	Moraxella	48
2731	220805BJB	BJ	Pseudomonas	9036
2732	220805BJB	BJ	Psychrobacter	134
2733	220805BJB	BJ	Rothia	61
2734	220805BJB	BJ	Serratia	101
2735	220805BJB	BJ	Streptococcus	176
2736	220805BJB	BJ	Yersinia	520
2737	220805BJE	BJ	< 100 Reads Other	17544
2738	220805BJE	BJ	Acinetobacter	5467
2739	220805BJE	BJ	Aeromonas	2949
2740	220805BJE	BJ	Arcobacter	68
2741	220805BJE	BJ	Bacillus	777
2742	220805BJE	BJ	Bacteroides	11159
2743	220805BJE	BJ	Chryseobacterium	48
2744	220805BJE	BJ	Clostridium sensu stricto 1	118
2745	220805BJE	BJ	Comamonas	100
2746	220805BJE	BJ	Enhydrobacter	165
2747	220805BJE	BJ	Enterococcus	52
2748	220805BJE	BJ	Flavobacterium	128
2749	220805BJE	BJ	Janthinobacterium	40
2750	220805BJE	BJ	Kocuria	321
2751	220805BJE	BJ	Lactococcus	408
2752	220805BJE	BJ	Lelliottia	24
2753	220805BJE	BJ	Macrococcus	622
2754	220805BJE	BJ	Moraxella	447
2755	220805BJE	BJ	Pseudomonas	2777
2756	220805BJE	BJ	Psychrobacter	134
2757	220805BJE	BJ	Rothia	154
2758	220805BJE	BJ	Serratia	153
2759	220805BJE	BJ	Streptococcus	627
2760	220805BJE	BJ	Yersinia	74
2761	220805BJM	BJ	< 100 Reads Other	6513
2762	220805BJM	BJ	Acinetobacter	5291
2763	220805BJM	BJ	Aeromonas	3473
2764	220805BJM	BJ	Arcobacter	154
2765	220805BJM	BJ	Bacillus	630
2766	220805BJM	BJ	Bacteroides	253
2767	220805BJM	BJ	Chryseobacterium	190
2768	220805BJM	BJ	Clostridium sensu stricto 1	182
2769	220805BJM	BJ	Comamonas	166
2770	220805BJM	BJ	Enhydrobacter	131
2771	220805BJM	BJ	Enterococcus	105
2772	220805BJM	BJ	Flavobacterium	245
2773	220805BJM	BJ	Janthinobacterium	77
2774	220805BJM	BJ	Kocuria	161
2775	220805BJM	BJ	Lactococcus	504
2776	220805BJM	BJ	Lelliottia	80
2777	220805BJM	BJ	Macrococcus	65
2778	220805BJM	BJ	Moraxella	38
2779	220805BJM	BJ	Pseudomonas	22437
2780	220805BJM	BJ	Psychrobacter	280
2781	220805BJM	BJ	Rothia	182
2782	220805BJM	BJ	Serratia	121
2783	220805BJM	BJ	Streptococcus	53
2784	220805BJM	BJ	Yersinia	246
2857	220808BJB	BJ	< 100 Reads Other	14024
2858	220808BJB	BJ	Acinetobacter	7837
2859	220808BJB	BJ	Aeromonas	3037
2860	220808BJB	BJ	Arcobacter	122
2861	220808BJB	BJ	Bacillus	312
2862	220808BJB	BJ	Bacteroides	234
2863	220808BJB	BJ	Chryseobacterium	571
2864	220808BJB	BJ	Clostridium sensu stricto 1	260
2865	220808BJB	BJ	Comamonas	246
2866	220808BJB	BJ	Enhydrobacter	173
2867	220808BJB	BJ	Enterococcus	63
2868	220808BJB	BJ	Flavobacterium	508
2869	220808BJB	BJ	Janthinobacterium	789
2870	220808BJB	BJ	Kocuria	89
2871	220808BJB	BJ	Lactococcus	235
2872	220808BJB	BJ	Lelliottia	206
2873	220808BJB	BJ	Macrococcus	56
2874	220808BJB	BJ	Moraxella	173
2875	220808BJB	BJ	Pseudomonas	18000
2876	220808BJB	BJ	Psychrobacter	2042
2877	220808BJB	BJ	Rothia	757
2878	220808BJB	BJ	Serratia	208
2879	220808BJB	BJ	Streptococcus	299
2880	220808BJB	BJ	Yersinia	639
2881	220808BJE	BJ	< 100 Reads Other	17839
2882	220808BJE	BJ	Acinetobacter	7759
2883	220808BJE	BJ	Aeromonas	3736
2884	220808BJE	BJ	Arcobacter	196
2885	220808BJE	BJ	Bacillus	720
2886	220808BJE	BJ	Bacteroides	181
2887	220808BJE	BJ	Chryseobacterium	362
2888	220808BJE	BJ	Clostridium sensu stricto 1	88
2889	220808BJE	BJ	Comamonas	34
2890	220808BJE	BJ	Enhydrobacter	0
2891	220808BJE	BJ	Enterococcus	394
2892	220808BJE	BJ	Flavobacterium	1054
2893	220808BJE	BJ	Janthinobacterium	504
2894	220808BJE	BJ	Kocuria	70
2895	220808BJE	BJ	Lactococcus	587
2896	220808BJE	BJ	Lelliottia	25
2897	220808BJE	BJ	Macrococcus	802
2898	220808BJE	BJ	Moraxella	291
2899	220808BJE	BJ	Pseudomonas	9814
2900	220808BJE	BJ	Psychrobacter	867
2901	220808BJE	BJ	Rothia	356
2902	220808BJE	BJ	Serratia	1615
2903	220808BJE	BJ	Streptococcus	409
2904	220808BJE	BJ	Yersinia	879
2905	220808BJM	BJ	< 100 Reads Other	13871
2906	220808BJM	BJ	Acinetobacter	8578
2907	220808BJM	BJ	Aeromonas	2135
2908	220808BJM	BJ	Arcobacter	71
2909	220808BJM	BJ	Bacillus	935
2910	220808BJM	BJ	Bacteroides	244
2911	220808BJM	BJ	Chryseobacterium	158
2912	220808BJM	BJ	Clostridium sensu stricto 1	620
2913	220808BJM	BJ	Comamonas	41
2914	220808BJM	BJ	Enhydrobacter	190
2915	220808BJM	BJ	Enterococcus	181
2916	220808BJM	BJ	Flavobacterium	423
2917	220808BJM	BJ	Janthinobacterium	308
2918	220808BJM	BJ	Kocuria	145
2919	220808BJM	BJ	Lactococcus	431
2920	220808BJM	BJ	Lelliottia	45
2921	220808BJM	BJ	Macrococcus	0
2922	220808BJM	BJ	Moraxella	95
2923	220808BJM	BJ	Pseudomonas	11785
2924	220808BJM	BJ	Psychrobacter	1174
2925	220808BJM	BJ	Rothia	553
2926	220808BJM	BJ	Serratia	2465
2927	220808BJM	BJ	Streptococcus	236
2928	220808BJM	BJ	Yersinia	371
3001	220809BJB	BJ	< 100 Reads Other	9496
3002	220809BJB	BJ	Acinetobacter	4518
3003	220809BJB	BJ	Aeromonas	1010
3004	220809BJB	BJ	Arcobacter	56
3005	220809BJB	BJ	Bacillus	348
3006	220809BJB	BJ	Bacteroides	53
3007	220809BJB	BJ	Chryseobacterium	224
3008	220809BJB	BJ	Clostridium sensu stricto 1	221
3009	220809BJB	BJ	Comamonas	360
3010	220809BJB	BJ	Enhydrobacter	489
3011	220809BJB	BJ	Enterococcus	32
3012	220809BJB	BJ	Flavobacterium	74
3013	220809BJB	BJ	Janthinobacterium	222
3014	220809BJB	BJ	Kocuria	42
3015	220809BJB	BJ	Lactococcus	172
3016	220809BJB	BJ	Lelliottia	363
3017	220809BJB	BJ	Macrococcus	0
3018	220809BJB	BJ	Moraxella	24
3019	220809BJB	BJ	Pseudomonas	19242
3020	220809BJB	BJ	Psychrobacter	409
3021	220809BJB	BJ	Rothia	65
3022	220809BJB	BJ	Serratia	248
3023	220809BJB	BJ	Streptococcus	7
3024	220809BJB	BJ	Yersinia	1405
3025	220809BJE	BJ	< 100 Reads Other	32663
3026	220809BJE	BJ	Acinetobacter	17806
3027	220809BJE	BJ	Aeromonas	9230
3028	220809BJE	BJ	Arcobacter	428
3029	220809BJE	BJ	Bacillus	2760
3030	220809BJE	BJ	Bacteroides	268
3031	220809BJE	BJ	Chryseobacterium	527
3032	220809BJE	BJ	Clostridium sensu stricto 1	1404
3033	220809BJE	BJ	Comamonas	194
3034	220809BJE	BJ	Enhydrobacter	1230
3035	220809BJE	BJ	Enterococcus	529
3036	220809BJE	BJ	Flavobacterium	173
3037	220809BJE	BJ	Janthinobacterium	62
3038	220809BJE	BJ	Kocuria	951
3039	220809BJE	BJ	Lactococcus	1773
3040	220809BJE	BJ	Lelliottia	203
3041	220809BJE	BJ	Macrococcus	21915
3042	220809BJE	BJ	Moraxella	573
3043	220809BJE	BJ	Pseudomonas	15198
3044	220809BJE	BJ	Psychrobacter	2435
3045	220809BJE	BJ	Rothia	237
3046	220809BJE	BJ	Serratia	550
3047	220809BJE	BJ	Streptococcus	452
3048	220809BJE	BJ	Yersinia	648
3049	220809BJM	BJ	< 100 Reads Other	1120
3050	220809BJM	BJ	Acinetobacter	1348
3051	220809BJM	BJ	Aeromonas	1467
3052	220809BJM	BJ	Arcobacter	197
3053	220809BJM	BJ	Bacillus	798
3054	220809BJM	BJ	Bacteroides	306
3055	220809BJM	BJ	Chryseobacterium	20
3056	220809BJM	BJ	Clostridium sensu stricto 1	67
3057	220809BJM	BJ	Comamonas	0
3058	220809BJM	BJ	Enhydrobacter	57
3059	220809BJM	BJ	Enterococcus	17
3060	220809BJM	BJ	Flavobacterium	23
3061	220809BJM	BJ	Janthinobacterium	182
3062	220809BJM	BJ	Kocuria	62
3063	220809BJM	BJ	Lactococcus	137
3064	220809BJM	BJ	Lelliottia	0
3065	220809BJM	BJ	Macrococcus	37
3066	220809BJM	BJ	Moraxella	66
3067	220809BJM	BJ	Pseudomonas	4308
3068	220809BJM	BJ	Psychrobacter	152
3069	220809BJM	BJ	Rothia	0
3070	220809BJM	BJ	Serratia	0
3071	220809BJM	BJ	Streptococcus	0
3072	220809BJM	BJ	Yersinia	193
3145	220810BJB	BJ	< 100 Reads Other	9709
3146	220810BJB	BJ	Acinetobacter	4109
3147	220810BJB	BJ	Aeromonas	2654
3148	220810BJB	BJ	Arcobacter	312
3149	220810BJB	BJ	Bacillus	444
3150	220810BJB	BJ	Bacteroides	81
3151	220810BJB	BJ	Chryseobacterium	174
3152	220810BJB	BJ	Clostridium sensu stricto 1	1723
3153	220810BJB	BJ	Comamonas	192
3154	220810BJB	BJ	Enhydrobacter	325
3155	220810BJB	BJ	Enterococcus	113
3156	220810BJB	BJ	Flavobacterium	157
3157	220810BJB	BJ	Janthinobacterium	197
3158	220810BJB	BJ	Kocuria	270
3159	220810BJB	BJ	Lactococcus	327
3160	220810BJB	BJ	Lelliottia	173
3161	220810BJB	BJ	Macrococcus	301
3162	220810BJB	BJ	Moraxella	167
3163	220810BJB	BJ	Pseudomonas	11049
3164	220810BJB	BJ	Psychrobacter	728
3165	220810BJB	BJ	Rothia	170
3166	220810BJB	BJ	Serratia	204
3167	220810BJB	BJ	Streptococcus	59
3168	220810BJB	BJ	Yersinia	1142
3169	220810BJE	BJ	< 100 Reads Other	8101
3170	220810BJE	BJ	Acinetobacter	788
3171	220810BJE	BJ	Aeromonas	957
3172	220810BJE	BJ	Arcobacter	149
3173	220810BJE	BJ	Bacillus	553
3174	220810BJE	BJ	Bacteroides	303
3175	220810BJE	BJ	Chryseobacterium	21
3176	220810BJE	BJ	Clostridium sensu stricto 1	595
3177	220810BJE	BJ	Comamonas	48
3178	220810BJE	BJ	Enhydrobacter	40
3179	220810BJE	BJ	Enterococcus	32
3180	220810BJE	BJ	Flavobacterium	30
3181	220810BJE	BJ	Janthinobacterium	20
3182	220810BJE	BJ	Kocuria	28
3183	220810BJE	BJ	Lactococcus	164
3184	220810BJE	BJ	Lelliottia	0
3185	220810BJE	BJ	Macrococcus	17073
3186	220810BJE	BJ	Moraxella	44
3187	220810BJE	BJ	Pseudomonas	1184
3188	220810BJE	BJ	Psychrobacter	168
3189	220810BJE	BJ	Rothia	76
3190	220810BJE	BJ	Serratia	95
3191	220810BJE	BJ	Streptococcus	19
3192	220810BJE	BJ	Yersinia	263
3193	220810BJM	BJ	< 100 Reads Other	12890
3194	220810BJM	BJ	Acinetobacter	14589
3195	220810BJM	BJ	Aeromonas	2373
3196	220810BJM	BJ	Arcobacter	398
3197	220810BJM	BJ	Bacillus	970
3198	220810BJM	BJ	Bacteroides	61
3199	220810BJM	BJ	Chryseobacterium	668
3200	220810BJM	BJ	Clostridium sensu stricto 1	199
3201	220810BJM	BJ	Comamonas	302
3202	220810BJM	BJ	Enhydrobacter	967
3203	220810BJM	BJ	Enterococcus	62
3204	220810BJM	BJ	Flavobacterium	1075
3205	220810BJM	BJ	Janthinobacterium	400
3206	220810BJM	BJ	Kocuria	479
3207	220810BJM	BJ	Lactococcus	310
3208	220810BJM	BJ	Lelliottia	162
3209	220810BJM	BJ	Macrococcus	420
3210	220810BJM	BJ	Moraxella	88
3211	220810BJM	BJ	Pseudomonas	13514
3212	220810BJM	BJ	Psychrobacter	289
3213	220810BJM	BJ	Rothia	469
3214	220810BJM	BJ	Serratia	373
3215	220810BJM	BJ	Streptococcus	112
3216	220810BJM	BJ	Yersinia	799
3289	220811BJB	BJ	< 100 Reads Other	4583
3290	220811BJB	BJ	Acinetobacter	313
3291	220811BJB	BJ	Aeromonas	226
3292	220811BJB	BJ	Arcobacter	33
3293	220811BJB	BJ	Bacillus	176
3294	220811BJB	BJ	Bacteroides	0
3295	220811BJB	BJ	Chryseobacterium	16
3296	220811BJB	BJ	Clostridium sensu stricto 1	167
3297	220811BJB	BJ	Comamonas	0
3298	220811BJB	BJ	Enhydrobacter	125
3299	220811BJB	BJ	Enterococcus	50
3300	220811BJB	BJ	Flavobacterium	15
3301	220811BJB	BJ	Janthinobacterium	21
3302	220811BJB	BJ	Kocuria	33
3303	220811BJB	BJ	Lactococcus	69
3304	220811BJB	BJ	Lelliottia	0
3305	220811BJB	BJ	Macrococcus	0
3306	220811BJB	BJ	Moraxella	21
3307	220811BJB	BJ	Pseudomonas	848
3308	220811BJB	BJ	Psychrobacter	125
3309	220811BJB	BJ	Rothia	97
3310	220811BJB	BJ	Serratia	20
3311	220811BJB	BJ	Streptococcus	142
3312	220811BJB	BJ	Yersinia	66
3313	220811BJE	BJ	< 100 Reads Other	3147
3314	220811BJE	BJ	Acinetobacter	1078
3315	220811BJE	BJ	Aeromonas	1856
3316	220811BJE	BJ	Arcobacter	210
3317	220811BJE	BJ	Bacillus	186
3318	220811BJE	BJ	Bacteroides	11
3319	220811BJE	BJ	Chryseobacterium	96
3320	220811BJE	BJ	Clostridium sensu stricto 1	206
3321	220811BJE	BJ	Comamonas	0
3322	220811BJE	BJ	Enhydrobacter	124
3323	220811BJE	BJ	Enterococcus	49
3324	220811BJE	BJ	Flavobacterium	75
3325	220811BJE	BJ	Janthinobacterium	0
3326	220811BJE	BJ	Kocuria	0
3327	220811BJE	BJ	Lactococcus	133
3328	220811BJE	BJ	Lelliottia	77
3329	220811BJE	BJ	Macrococcus	62
3330	220811BJE	BJ	Moraxella	0
3331	220811BJE	BJ	Pseudomonas	958
3332	220811BJE	BJ	Psychrobacter	0
3333	220811BJE	BJ	Rothia	113
3334	220811BJE	BJ	Serratia	0
3335	220811BJE	BJ	Streptococcus	102
3336	220811BJE	BJ	Yersinia	51
3337	220811BJM	BJ	< 100 Reads Other	11677
3338	220811BJM	BJ	Acinetobacter	4951
3339	220811BJM	BJ	Aeromonas	3496
3340	220811BJM	BJ	Arcobacter	83
3341	220811BJM	BJ	Bacillus	1181
3342	220811BJM	BJ	Bacteroides	1967
3343	220811BJM	BJ	Chryseobacterium	23
3344	220811BJM	BJ	Clostridium sensu stricto 1	993
3345	220811BJM	BJ	Comamonas	301
3346	220811BJM	BJ	Enhydrobacter	168
3347	220811BJM	BJ	Enterococcus	99
3348	220811BJM	BJ	Flavobacterium	37
3349	220811BJM	BJ	Janthinobacterium	139
3350	220811BJM	BJ	Kocuria	272
3351	220811BJM	BJ	Lactococcus	124
3352	220811BJM	BJ	Lelliottia	171
3353	220811BJM	BJ	Macrococcus	752
3354	220811BJM	BJ	Moraxella	80
3355	220811BJM	BJ	Pseudomonas	6566
3356	220811BJM	BJ	Psychrobacter	29
3357	220811BJM	BJ	Rothia	175
3358	220811BJM	BJ	Serratia	245
3359	220811BJM	BJ	Streptococcus	81
3360	220811BJM	BJ	Yersinia	438
73	220620TLB	TL	< 100 Reads Other	704
74	220620TLB	TL	Acinetobacter	367
75	220620TLB	TL	Aeromonas	91
76	220620TLB	TL	Arcobacter	0
77	220620TLB	TL	Bacillus	0
78	220620TLB	TL	Bacteroides	0
79	220620TLB	TL	Chryseobacterium	0
80	220620TLB	TL	Clostridium sensu stricto 1	0
81	220620TLB	TL	Comamonas	0
82	220620TLB	TL	Enhydrobacter	0
83	220620TLB	TL	Enterococcus	0
84	220620TLB	TL	Flavobacterium	12
85	220620TLB	TL	Janthinobacterium	0
86	220620TLB	TL	Kocuria	0
87	220620TLB	TL	Lactococcus	0
88	220620TLB	TL	Lelliottia	0
89	220620TLB	TL	Macrococcus	0
90	220620TLB	TL	Moraxella	0
91	220620TLB	TL	Pseudomonas	744
92	220620TLB	TL	Psychrobacter	0
93	220620TLB	TL	Rothia	0
94	220620TLB	TL	Serratia	0
95	220620TLB	TL	Streptococcus	0
96	220620TLB	TL	Yersinia	0
97	220620TLE	TL	< 100 Reads Other	11563
98	220620TLE	TL	Acinetobacter	7794
99	220620TLE	TL	Aeromonas	225
100	220620TLE	TL	Arcobacter	0
101	220620TLE	TL	Bacillus	381
102	220620TLE	TL	Bacteroides	54
103	220620TLE	TL	Chryseobacterium	230
104	220620TLE	TL	Clostridium sensu stricto 1	28
105	220620TLE	TL	Comamonas	24
106	220620TLE	TL	Enhydrobacter	507
107	220620TLE	TL	Enterococcus	235
108	220620TLE	TL	Flavobacterium	397
109	220620TLE	TL	Janthinobacterium	60
110	220620TLE	TL	Kocuria	514
111	220620TLE	TL	Lactococcus	187
112	220620TLE	TL	Lelliottia	0
113	220620TLE	TL	Macrococcus	213
114	220620TLE	TL	Moraxella	22
115	220620TLE	TL	Pseudomonas	9410
116	220620TLE	TL	Psychrobacter	2059
117	220620TLE	TL	Rothia	0
118	220620TLE	TL	Serratia	0
119	220620TLE	TL	Streptococcus	154
120	220620TLE	TL	Yersinia	86
121	220620TLM	TL	< 100 Reads Other	3947
122	220620TLM	TL	Acinetobacter	11465
123	220620TLM	TL	Aeromonas	340
124	220620TLM	TL	Arcobacter	0
125	220620TLM	TL	Bacillus	91
126	220620TLM	TL	Bacteroides	13
127	220620TLM	TL	Chryseobacterium	60
128	220620TLM	TL	Clostridium sensu stricto 1	84
129	220620TLM	TL	Comamonas	35
130	220620TLM	TL	Enhydrobacter	22
131	220620TLM	TL	Enterococcus	0
132	220620TLM	TL	Flavobacterium	669
133	220620TLM	TL	Janthinobacterium	117
134	220620TLM	TL	Kocuria	205
135	220620TLM	TL	Lactococcus	36
136	220620TLM	TL	Lelliottia	0
137	220620TLM	TL	Macrococcus	44
138	220620TLM	TL	Moraxella	0
139	220620TLM	TL	Pseudomonas	26986
140	220620TLM	TL	Psychrobacter	434
141	220620TLM	TL	Rothia	0
142	220620TLM	TL	Serratia	23
143	220620TLM	TL	Streptococcus	63
144	220620TLM	TL	Yersinia	40
217	220621TLB	TL	< 100 Reads Other	6099
218	220621TLB	TL	Acinetobacter	4681
219	220621TLB	TL	Aeromonas	2342
220	220621TLB	TL	Arcobacter	214
221	220621TLB	TL	Bacillus	279
222	220621TLB	TL	Bacteroides	440
223	220621TLB	TL	Chryseobacterium	239
224	220621TLB	TL	Clostridium sensu stricto 1	132
225	220621TLB	TL	Comamonas	0
226	220621TLB	TL	Enhydrobacter	394
227	220621TLB	TL	Enterococcus	315
228	220621TLB	TL	Flavobacterium	459
229	220621TLB	TL	Janthinobacterium	254
230	220621TLB	TL	Kocuria	72
231	220621TLB	TL	Lactococcus	157
232	220621TLB	TL	Lelliottia	43
233	220621TLB	TL	Macrococcus	120
234	220621TLB	TL	Moraxella	94
235	220621TLB	TL	Pseudomonas	46143
236	220621TLB	TL	Psychrobacter	293
237	220621TLB	TL	Rothia	23
238	220621TLB	TL	Serratia	35
239	220621TLB	TL	Streptococcus	121
240	220621TLB	TL	Yersinia	0
241	220621TLE	TL	< 100 Reads Other	22160
242	220621TLE	TL	Acinetobacter	2921
243	220621TLE	TL	Aeromonas	7707
244	220621TLE	TL	Arcobacter	1141
245	220621TLE	TL	Bacillus	1458
246	220621TLE	TL	Bacteroides	331
247	220621TLE	TL	Chryseobacterium	169
248	220621TLE	TL	Clostridium sensu stricto 1	138
249	220621TLE	TL	Comamonas	0
250	220621TLE	TL	Enhydrobacter	1204
251	220621TLE	TL	Enterococcus	448
252	220621TLE	TL	Flavobacterium	907
253	220621TLE	TL	Janthinobacterium	0
254	220621TLE	TL	Kocuria	325
255	220621TLE	TL	Lactococcus	2142
256	220621TLE	TL	Lelliottia	162
257	220621TLE	TL	Macrococcus	0
258	220621TLE	TL	Moraxella	352
259	220621TLE	TL	Pseudomonas	14772
260	220621TLE	TL	Psychrobacter	1043
261	220621TLE	TL	Rothia	0
262	220621TLE	TL	Serratia	0
263	220621TLE	TL	Streptococcus	295
264	220621TLE	TL	Yersinia	0
265	220621TLM	TL	< 100 Reads Other	15150
266	220621TLM	TL	Acinetobacter	6595
267	220621TLM	TL	Aeromonas	9713
268	220621TLM	TL	Arcobacter	0
269	220621TLM	TL	Bacillus	879
270	220621TLM	TL	Bacteroides	369
271	220621TLM	TL	Chryseobacterium	73
272	220621TLM	TL	Clostridium sensu stricto 1	819
273	220621TLM	TL	Comamonas	62
274	220621TLM	TL	Enhydrobacter	1899
275	220621TLM	TL	Enterococcus	306
276	220621TLM	TL	Flavobacterium	110
277	220621TLM	TL	Janthinobacterium	192
278	220621TLM	TL	Kocuria	242
279	220621TLM	TL	Lactococcus	639
280	220621TLM	TL	Lelliottia	1
281	220621TLM	TL	Macrococcus	2978
282	220621TLM	TL	Moraxella	50
283	220621TLM	TL	Pseudomonas	13805
284	220621TLM	TL	Psychrobacter	186
285	220621TLM	TL	Rothia	110
286	220621TLM	TL	Serratia	79
287	220621TLM	TL	Streptococcus	399
288	220621TLM	TL	Yersinia	47
361	220622TLB	TL	< 100 Reads Other	8311
362	220622TLB	TL	Acinetobacter	2331
363	220622TLB	TL	Aeromonas	509
364	220622TLB	TL	Arcobacter	203
365	220622TLB	TL	Bacillus	378
366	220622TLB	TL	Bacteroides	4084
367	220622TLB	TL	Chryseobacterium	316
368	220622TLB	TL	Clostridium sensu stricto 1	90
369	220622TLB	TL	Comamonas	122
370	220622TLB	TL	Enhydrobacter	1969
371	220622TLB	TL	Enterococcus	107
372	220622TLB	TL	Flavobacterium	32
373	220622TLB	TL	Janthinobacterium	0
374	220622TLB	TL	Kocuria	111
375	220622TLB	TL	Lactococcus	160
376	220622TLB	TL	Lelliottia	101
377	220622TLB	TL	Macrococcus	290
378	220622TLB	TL	Moraxella	43
379	220622TLB	TL	Pseudomonas	2180
380	220622TLB	TL	Psychrobacter	236
381	220622TLB	TL	Rothia	108
382	220622TLB	TL	Serratia	47
383	220622TLB	TL	Streptococcus	75
384	220622TLB	TL	Yersinia	0
385	220622TLE	TL	< 100 Reads Other	23346
386	220622TLE	TL	Acinetobacter	4300
387	220622TLE	TL	Aeromonas	1981
388	220622TLE	TL	Arcobacter	277
389	220622TLE	TL	Bacillus	3434
390	220622TLE	TL	Bacteroides	351
391	220622TLE	TL	Chryseobacterium	89
392	220622TLE	TL	Clostridium sensu stricto 1	3058
393	220622TLE	TL	Comamonas	259
394	220622TLE	TL	Enhydrobacter	748
395	220622TLE	TL	Enterococcus	651
396	220622TLE	TL	Flavobacterium	528
397	220622TLE	TL	Janthinobacterium	96
398	220622TLE	TL	Kocuria	865
399	220622TLE	TL	Lactococcus	1299
400	220622TLE	TL	Lelliottia	0
401	220622TLE	TL	Macrococcus	0
402	220622TLE	TL	Moraxella	140
403	220622TLE	TL	Pseudomonas	12751
404	220622TLE	TL	Psychrobacter	58
405	220622TLE	TL	Rothia	0
406	220622TLE	TL	Serratia	73
407	220622TLE	TL	Streptococcus	737
408	220622TLE	TL	Yersinia	0
409	220622TLM	TL	< 100 Reads Other	2356
410	220622TLM	TL	Acinetobacter	15098
411	220622TLM	TL	Aeromonas	83
412	220622TLM	TL	Arcobacter	11
413	220622TLM	TL	Bacillus	183
414	220622TLM	TL	Bacteroides	0
415	220622TLM	TL	Chryseobacterium	28
416	220622TLM	TL	Clostridium sensu stricto 1	0
417	220622TLM	TL	Comamonas	70
418	220622TLM	TL	Enhydrobacter	0
419	220622TLM	TL	Enterococcus	61
420	220622TLM	TL	Flavobacterium	39
421	220622TLM	TL	Janthinobacterium	39
422	220622TLM	TL	Kocuria	52
423	220622TLM	TL	Lactococcus	70
424	220622TLM	TL	Lelliottia	2412
425	220622TLM	TL	Macrococcus	0
426	220622TLM	TL	Moraxella	0
427	220622TLM	TL	Pseudomonas	7187
428	220622TLM	TL	Psychrobacter	503
429	220622TLM	TL	Rothia	0
430	220622TLM	TL	Serratia	343
431	220622TLM	TL	Streptococcus	0
432	220622TLM	TL	Yersinia	0
505	220623TLB	TL	< 100 Reads Other	16931
506	220623TLB	TL	Acinetobacter	2146
507	220623TLB	TL	Aeromonas	12955
508	220623TLB	TL	Arcobacter	0
509	220623TLB	TL	Bacillus	4411
510	220623TLB	TL	Bacteroides	0
511	220623TLB	TL	Chryseobacterium	98
512	220623TLB	TL	Clostridium sensu stricto 1	1349
513	220623TLB	TL	Comamonas	1159
514	220623TLB	TL	Enhydrobacter	770
515	220623TLB	TL	Enterococcus	30
516	220623TLB	TL	Flavobacterium	53
517	220623TLB	TL	Janthinobacterium	0
518	220623TLB	TL	Kocuria	987
519	220623TLB	TL	Lactococcus	484
520	220623TLB	TL	Lelliottia	100
521	220623TLB	TL	Macrococcus	319
522	220623TLB	TL	Moraxella	0
523	220623TLB	TL	Pseudomonas	5406
524	220623TLB	TL	Psychrobacter	87
525	220623TLB	TL	Rothia	105
526	220623TLB	TL	Serratia	0
527	220623TLB	TL	Streptococcus	89
528	220623TLB	TL	Yersinia	0
529	220623TLE	TL	< 100 Reads Other	17265
530	220623TLE	TL	Acinetobacter	17266
531	220623TLE	TL	Aeromonas	396
532	220623TLE	TL	Arcobacter	130
533	220623TLE	TL	Bacillus	3501
534	220623TLE	TL	Bacteroides	520
535	220623TLE	TL	Chryseobacterium	797
536	220623TLE	TL	Clostridium sensu stricto 1	0
537	220623TLE	TL	Comamonas	0
538	220623TLE	TL	Enhydrobacter	648
539	220623TLE	TL	Enterococcus	89
540	220623TLE	TL	Flavobacterium	5138
541	220623TLE	TL	Janthinobacterium	12
542	220623TLE	TL	Kocuria	305
543	220623TLE	TL	Lactococcus	1364
544	220623TLE	TL	Lelliottia	0
545	220623TLE	TL	Macrococcus	181
546	220623TLE	TL	Moraxella	431
547	220623TLE	TL	Pseudomonas	5490
548	220623TLE	TL	Psychrobacter	5650
549	220623TLE	TL	Rothia	189
550	220623TLE	TL	Serratia	134
551	220623TLE	TL	Streptococcus	259
552	220623TLE	TL	Yersinia	0
553	220623TLM	TL	< 100 Reads Other	12380
554	220623TLM	TL	Acinetobacter	2751
555	220623TLM	TL	Aeromonas	5443
556	220623TLM	TL	Arcobacter	35
557	220623TLM	TL	Bacillus	233
558	220623TLM	TL	Bacteroides	550
559	220623TLM	TL	Chryseobacterium	31
560	220623TLM	TL	Clostridium sensu stricto 1	114
561	220623TLM	TL	Comamonas	56
562	220623TLM	TL	Enhydrobacter	661
563	220623TLM	TL	Enterococcus	157
564	220623TLM	TL	Flavobacterium	119
565	220623TLM	TL	Janthinobacterium	0
566	220623TLM	TL	Kocuria	142
567	220623TLM	TL	Lactococcus	355
568	220623TLM	TL	Lelliottia	104
569	220623TLM	TL	Macrococcus	231
570	220623TLM	TL	Moraxella	93
571	220623TLM	TL	Pseudomonas	7195
572	220623TLM	TL	Psychrobacter	510
573	220623TLM	TL	Rothia	30
574	220623TLM	TL	Serratia	138
575	220623TLM	TL	Streptococcus	0
576	220623TLM	TL	Yersinia	187
649	220627TLB	TL	< 100 Reads Other	4157
650	220627TLB	TL	Acinetobacter	23812
651	220627TLB	TL	Aeromonas	920
652	220627TLB	TL	Arcobacter	16
653	220627TLB	TL	Bacillus	282
654	220627TLB	TL	Bacteroides	0
[truncated: 1,434 more rows]
