# Supplementary material for: Microbiome characterization of two fresh pork cuts during production in a pork fabrication facility
Source: Microbiol Spectr. 2025 Jan 30;13(3):e02209-24. doi: 10.1128/spectrum.02209-24 (PMC11878005; doi:10.1128/spectrum.02209-24)
Supplement: Data Set S5 — Taxonomic relative abundance of individual meat samples by meat type at the phylum level. [file spectrum.02209-24-s0005.csv]

Dataset S5: Taxonomic relative abundance of individual meat samples by Meat Type at the Phylum level.
	Sample	Meat	Phylum	Abundance
1	220620BJB	BJ	< 1% Other	0.772299947
2	220620BJB	BJ	Actinobacteriota	0.250012843
3	220620BJB	BJ	Bacteroidota	6.411288251
4	220620BJB	BJ	Firmicutes	2.251828005
5	220620BJB	BJ	Proteobacteria	90.31457095
6	220620BJE	BJ	< 1% Other	3.196347032
7	220620BJE	BJ	Actinobacteriota	4.207655297
8	220620BJE	BJ	Bacteroidota	7.453035457
9	220620BJE	BJ	Firmicutes	16.3617419
10	220620BJE	BJ	Proteobacteria	68.78122031
11	220620BJM	BJ	< 1% Other	0.475117664
12	220620BJM	BJ	Actinobacteriota	0.586647632
13	220620BJM	BJ	Bacteroidota	10.29198546
14	220620BJM	BJ	Firmicutes	4.550422699
15	220620BJM	BJ	Proteobacteria	84.09582655
31	220621BJB	BJ	< 1% Other	1.175584368
32	220621BJB	BJ	Actinobacteriota	0.584368152
33	220621BJB	BJ	Bacteroidota	1.552227904
34	220621BJB	BJ	Firmicutes	7.261230825
35	220621BJB	BJ	Proteobacteria	89.42658875
36	220621BJE	BJ	< 1% Other	1.595435756
37	220621BJE	BJ	Actinobacteriota	2.955143316
38	220621BJE	BJ	Bacteroidota	4.704314851
39	220621BJE	BJ	Firmicutes	9.528201975
40	220621BJE	BJ	Proteobacteria	81.2169041
41	220621BJM	BJ	< 1% Other	1.607431909
42	220621BJM	BJ	Actinobacteriota	0.267436132
43	220621BJM	BJ	Bacteroidota	29.67555775
44	220621BJM	BJ	Firmicutes	3.345766768
45	220621BJM	BJ	Proteobacteria	65.10380745
61	220622BJB	BJ	< 1% Other	0
62	220622BJB	BJ	Actinobacteriota	1.663201663
63	220622BJB	BJ	Bacteroidota	0
64	220622BJB	BJ	Firmicutes	6.237006237
65	220622BJB	BJ	Proteobacteria	92.0997921
66	220622BJE	BJ	< 1% Other	14.93938743
67	220622BJE	BJ	Actinobacteriota	1.657329143
68	220622BJE	BJ	Bacteroidota	10.94344779
69	220622BJE	BJ	Firmicutes	13.67052531
70	220622BJE	BJ	Proteobacteria	58.78931032
71	220622BJM	BJ	< 1% Other	0.683673758
72	220622BJM	BJ	Actinobacteriota	0.642709834
73	220622BJM	BJ	Bacteroidota	2.866062096
74	220622BJM	BJ	Firmicutes	9.842642032
75	220622BJM	BJ	Proteobacteria	85.96491228
91	220623BJB	BJ	< 1% Other	2.535777784
92	220623BJB	BJ	Actinobacteriota	1.41070856
93	220623BJB	BJ	Bacteroidota	5.555393628
94	220623BJB	BJ	Firmicutes	5.6748958
95	220623BJB	BJ	Proteobacteria	84.82322423
96	220623BJE	BJ	< 1% Other	2.376657825
97	220623BJE	BJ	Actinobacteriota	1.902740937
98	220623BJE	BJ	Bacteroidota	1.591511936
99	220623BJE	BJ	Firmicutes	15.76304156
100	220623BJE	BJ	Proteobacteria	78.36604775
101	220623BJM	BJ	< 1% Other	2.626365019
102	220623BJM	BJ	Actinobacteriota	1.543565406
103	220623BJM	BJ	Bacteroidota	3.266829471
104	220623BJM	BJ	Firmicutes	14.13168686
105	220623BJM	BJ	Proteobacteria	78.43155324
121	220627BJB	BJ	< 1% Other	1.747378932
122	220627BJB	BJ	Actinobacteriota	1.725536695
123	220627BJB	BJ	Bacteroidota	3.965926111
124	220627BJB	BJ	Firmicutes	13.63891663
125	220627BJB	BJ	Proteobacteria	78.92224164
126	220627BJE	BJ	< 1% Other	1.147771383
127	220627BJE	BJ	Actinobacteriota	2.144960514
128	220627BJE	BJ	Bacteroidota	4.207937358
129	220627BJE	BJ	Firmicutes	5.118123411
130	220627BJE	BJ	Proteobacteria	87.38120734
131	220627BJM	BJ	< 1% Other	0.60405994
132	220627BJM	BJ	Actinobacteriota	0.804043503
133	220627BJM	BJ	Bacteroidota	3.20521601
134	220627BJM	BJ	Firmicutes	60.64570035
135	220627BJM	BJ	Proteobacteria	34.74098019
151	220628BJB	BJ	< 1% Other	1.623281661
152	220628BJB	BJ	Actinobacteriota	1.965904818
153	220628BJB	BJ	Bacteroidota	2.49028538
154	220628BJB	BJ	Firmicutes	7.197175448
155	220628BJB	BJ	Proteobacteria	86.72335269
156	220628BJE	BJ	< 1% Other	4.340290492
157	220628BJE	BJ	Actinobacteriota	5.043329672
158	220628BJE	BJ	Bacteroidota	13.28939338
159	220628BJE	BJ	Firmicutes	23.48102038
160	220628BJE	BJ	Proteobacteria	53.84596607
161	220628BJM	BJ	< 1% Other	21.80595581
162	220628BJM	BJ	Actinobacteriota	23.19037125
163	220628BJM	BJ	Bacteroidota	40.48708821
164	220628BJM	BJ	Firmicutes	10.61196813
165	220628BJM	BJ	Proteobacteria	3.904616602
181	220629BJB	BJ	< 1% Other	23.15513816
182	220629BJB	BJ	Actinobacteriota	6.555896695
183	220629BJB	BJ	Bacteroidota	9.349828427
184	220629BJB	BJ	Firmicutes	7.740653784
185	220629BJB	BJ	Proteobacteria	53.19848293
186	220629BJE	BJ	< 1% Other	3.241376441
187	220629BJE	BJ	Actinobacteriota	3.189364624
188	220629BJE	BJ	Bacteroidota	5.896059585
189	220629BJE	BJ	Firmicutes	22.8103025
190	220629BJE	BJ	Proteobacteria	64.86289685
191	220629BJM	BJ	< 1% Other	2.67448329
192	220629BJM	BJ	Actinobacteriota	1.976978048
193	220629BJM	BJ	Bacteroidota	12.49518593
194	220629BJM	BJ	Firmicutes	20.46728572
195	220629BJM	BJ	Proteobacteria	62.38606701
211	220630BJB	BJ	< 1% Other	0.976312001
212	220630BJB	BJ	Actinobacteriota	1.023426253
213	220630BJB	BJ	Bacteroidota	1.7196702
214	220630BJB	BJ	Firmicutes	6.28975265
215	220630BJB	BJ	Proteobacteria	89.9908389
216	220630BJE	BJ	< 1% Other	6.198571488
217	220630BJE	BJ	Actinobacteriota	4.705317238
218	220630BJE	BJ	Bacteroidota	16.47591997
219	220630BJE	BJ	Firmicutes	20.45027359
220	220630BJE	BJ	Proteobacteria	52.16991771
221	220630BJM	BJ	< 1% Other	9.847525077
222	220630BJM	BJ	Actinobacteriota	14.29955435
223	220630BJM	BJ	Bacteroidota	49.46268612
224	220630BJM	BJ	Firmicutes	19.80832576
225	220630BJM	BJ	Proteobacteria	6.581908694
241	220711BJB	BJ	< 1% Other	0.317718339
242	220711BJB	BJ	Actinobacteriota	0.83493424
243	220711BJB	BJ	Bacteroidota	12.72905276
244	220711BJB	BJ	Firmicutes	1.374316536
245	220711BJB	BJ	Proteobacteria	84.74397813
246	220711BJE	BJ	< 1% Other	2.527128044
247	220711BJE	BJ	Actinobacteriota	2.56329877
248	220711BJE	BJ	Bacteroidota	3.653243308
249	220711BJE	BJ	Firmicutes	9.148782252
250	220711BJE	BJ	Proteobacteria	82.10754762
251	220711BJM	BJ	< 1% Other	1.255486624
252	220711BJM	BJ	Actinobacteriota	2.839557637
253	220711BJM	BJ	Bacteroidota	3.204923862
254	220711BJM	BJ	Firmicutes	9.32296903
255	220711BJM	BJ	Proteobacteria	83.37706285
271	220712BJB	BJ	< 1% Other	6.006687018
272	220712BJB	BJ	Actinobacteriota	2.509085623
273	220712BJB	BJ	Bacteroidota	8.585550225
274	220712BJB	BJ	Firmicutes	5.308911179
275	220712BJB	BJ	Proteobacteria	77.58976595
276	220712BJE	BJ	< 1% Other	2.789065717
277	220712BJE	BJ	Actinobacteriota	6.675498111
278	220712BJE	BJ	Bacteroidota	5.841284617
279	220712BJE	BJ	Firmicutes	16.07203595
280	220712BJE	BJ	Proteobacteria	68.62211561
281	220712BJM	BJ	< 1% Other	5.187237295
282	220712BJM	BJ	Actinobacteriota	3.197044962
283	220712BJM	BJ	Bacteroidota	8.139090562
284	220712BJM	BJ	Firmicutes	20.45917717
285	220712BJM	BJ	Proteobacteria	63.01745001
301	220713BJB	BJ	< 1% Other	5.401909024
302	220713BJB	BJ	Actinobacteriota	5.153665956
303	220713BJB	BJ	Bacteroidota	2.370546484
304	220713BJB	BJ	Firmicutes	6.157127373
305	220713BJB	BJ	Proteobacteria	80.91675116
306	220713BJE	BJ	< 1% Other	2.643118149
307	220713BJE	BJ	Actinobacteriota	8.143727162
308	220713BJE	BJ	Bacteroidota	3.24725944
309	220713BJE	BJ	Firmicutes	13.98051157
310	220713BJE	BJ	Proteobacteria	71.98538368
311	220713BM	BJ	< 1% Other	3.568708167
312	220713BM	BJ	Actinobacteriota	6.973728992
313	220713BM	BJ	Bacteroidota	3.589776834
314	220713BM	BJ	Firmicutes	15.37850672
315	220713BM	BJ	Proteobacteria	70.48927929
331	220714BJB	BJ	< 1% Other	7.390094602
332	220714BJB	BJ	Actinobacteriota	2.348358375
333	220714BJB	BJ	Bacteroidota	1.819699499
334	220714BJB	BJ	Firmicutes	8.508625487
335	220714BJB	BJ	Proteobacteria	79.93322204
336	220714BJE	BJ	< 1% Other	4.85665452
337	220714BJE	BJ	Actinobacteriota	2.521848496
338	220714BJE	BJ	Bacteroidota	4.037537489
339	220714BJE	BJ	Firmicutes	18.71392176
340	220714BJE	BJ	Proteobacteria	69.87003773
341	220714BJM	BJ	< 1% Other	6.670918077
342	220714BJM	BJ	Actinobacteriota	2.32309199
343	220714BJM	BJ	Bacteroidota	5.069806637
344	220714BJM	BJ	Firmicutes	14.69241807
345	220714BJM	BJ	Proteobacteria	71.24376523
361	220718BJB	BJ	< 1% Other	1.843216334
362	220718BJB	BJ	Actinobacteriota	4.518243116
363	220718BJB	BJ	Bacteroidota	3.793559771
364	220718BJB	BJ	Firmicutes	15.64685866
365	220718BJB	BJ	Proteobacteria	74.19812212
366	220718BJE	BJ	< 1% Other	2.087777751
367	220718BJE	BJ	Actinobacteriota	7.845346245
368	220718BJE	BJ	Bacteroidota	7.94362281
369	220718BJE	BJ	Firmicutes	19.20467892
370	220718BJE	BJ	Proteobacteria	62.91857427
371	220718BJM	BJ	< 1% Other	1.247672253
372	220718BJM	BJ	Actinobacteriota	1.750465549
373	220718BJM	BJ	Bacteroidota	0.297951583
374	220718BJM	BJ	Firmicutes	9.348230912
375	220718BJM	BJ	Proteobacteria	87.3556797
391	220719BJB	BJ	< 1% Other	3.378616175
392	220719BJB	BJ	Actinobacteriota	4.833298139
393	220719BJB	BJ	Bacteroidota	14.26057577
394	220719BJB	BJ	Firmicutes	36.16996316
395	220719BJB	BJ	Proteobacteria	41.35754675
396	220719BJE	BJ	< 1% Other	5.007702149
397	220719BJE	BJ	Actinobacteriota	2.00255868
398	220719BJE	BJ	Bacteroidota	7.963238558
399	220719BJE	BJ	Firmicutes	14.41998903
400	220719BJE	BJ	Proteobacteria	70.60651158
401	220719BJM	BJ	< 1% Other	11.2444978
402	220719BJM	BJ	Actinobacteriota	4.91863412
403	220719BJM	BJ	Bacteroidota	10.21075097
404	220719BJM	BJ	Firmicutes	26.75403495
405	220719BJM	BJ	Proteobacteria	46.87208217
421	220720BJB	BJ	< 1% Other	1.265953219
422	220720BJB	BJ	Actinobacteriota	2.896972017
423	220720BJB	BJ	Bacteroidota	2.150648433
424	220720BJB	BJ	Firmicutes	20.59529242
425	220720BJB	BJ	Proteobacteria	73.09113391
426	220720BJE	BJ	< 1% Other	2.34751773
427	220720BJE	BJ	Actinobacteriota	2.29929078
428	220720BJE	BJ	Bacteroidota	5.45106383
429	220720BJE	BJ	Firmicutes	17.74893617
430	220720BJE	BJ	Proteobacteria	72.15319149
446	220721BJB	BJ	< 1% Other	4.02185676
447	220721BJB	BJ	Actinobacteriota	2.348892082
448	220721BJB	BJ	Bacteroidota	5.575957564
449	220721BJB	BJ	Firmicutes	14.84201749
450	220721BJB	BJ	Proteobacteria	73.2112761
451	220721BJE	BJ	< 1% Other	2.365035106
452	220721BJE	BJ	Actinobacteriota	25.71975678
453	220721BJE	BJ	Bacteroidota	8.811771425
454	220721BJE	BJ	Firmicutes	34.27957134
455	220721BJE	BJ	Proteobacteria	28.82386535
456	220721BJM	BJ	< 1% Other	1.885064489
457	220721BJM	BJ	Actinobacteriota	5.342288026
458	220721BJM	BJ	Bacteroidota	11.21880485
459	220721BJM	BJ	Firmicutes	22.10435269
460	220721BJM	BJ	Proteobacteria	59.44948994
476	220802BJB	BJ	< 1% Other	0.465807061
477	220802BJB	BJ	Actinobacteriota	0.645379059
478	220802BJB	BJ	Bacteroidota	4.308377776
479	220802BJB	BJ	Firmicutes	3.965435766
480	220802BJB	BJ	Proteobacteria	90.61500034
481	220802BJE	BJ	< 1% Other	0.261457681
482	220802BJE	BJ	Actinobacteriota	2.20618423
483	220802BJE	BJ	Bacteroidota	3.059703105
484	220802BJE	BJ	Firmicutes	2.394174464
485	220802BJE	BJ	Proteobacteria	92.07848052
486	220802BJM	BJ	< 1% Other	0.850632911
487	220802BJM	BJ	Actinobacteriota	2.345991561
488	220802BJM	BJ	Bacteroidota	4.482700422
489	220802BJM	BJ	Firmicutes	19.09029536
490	220802BJM	BJ	Proteobacteria	73.23037975
506	220803BJB	BJ	< 1% Other	3.04809767
507	220803BJB	BJ	Actinobacteriota	1.778056974
508	220803BJB	BJ	Bacteroidota	3.460519488
509	220803BJB	BJ	Firmicutes	8.909403764
510	220803BJB	BJ	Proteobacteria	82.8039221
511	220803BJE	BJ	< 1% Other	7.982888631
512	220803BJE	BJ	Actinobacteriota	0.879132831
513	220803BJE	BJ	Bacteroidota	25.056192
514	220803BJE	BJ	Firmicutes	46.40915023
515	220803BJE	BJ	Proteobacteria	19.67263631
516	220803BJM	BJ	< 1% Other	6.966637258
517	220803BJM	BJ	Actinobacteriota	3.159820933
518	220803BJM	BJ	Bacteroidota	10.68522694
519	220803BJM	BJ	Firmicutes	8.910891089
520	220803BJM	BJ	Proteobacteria	70.27742378
536	220804BJB	BJ	< 1% Other	7.060307328
537	220804BJB	BJ	Actinobacteriota	5.657512033
538	220804BJB	BJ	Bacteroidota	9.08084734
539	220804BJB	BJ	Firmicutes	22.58114334
540	220804BJB	BJ	Proteobacteria	55.62018996
541	220804BJE	BJ	< 1% Other	2.400288757
542	220804BJE	BJ	Actinobacteriota	10.00220578
543	220804BJE	BJ	Bacteroidota	5.73101526
544	220804BJE	BJ	Firmicutes	21.95552347
545	220804BJE	BJ	Proteobacteria	59.91096673
546	220804BJM	BJ	< 1% Other	4.024101146
547	220804BJM	BJ	Actinobacteriota	4.583168708
548	220804BJM	BJ	Bacteroidota	4.203871987
549	220804BJM	BJ	Firmicutes	20.43461083
550	220804BJM	BJ	Proteobacteria	66.75424733
566	220805BJB	BJ	< 1% Other	2.017814943
567	220805BJB	BJ	Actinobacteriota	0.568078531
568	220805BJB	BJ	Bacteroidota	1.104344665
569	220805BJB	BJ	Firmicutes	11.15251772
570	220805BJB	BJ	Proteobacteria	85.15724414
571	220805BJE	BJ	< 1% Other	4.066780822
572	220805BJE	BJ	Actinobacteriota	3.655346271
573	220805BJE	BJ	Bacteroidota	42.644121
574	220805BJE	BJ	Firmicutes	14.36453577
575	220805BJE	BJ	Proteobacteria	35.26921613
576	220805BJM	BJ	< 1% Other	1.656304148
577	220805BJM	BJ	Actinobacteriota	1.177250025
578	220805BJM	BJ	Bacteroidota	2.731627765
579	220805BJM	BJ	Firmicutes	7.244419529
580	220805BJM	BJ	Proteobacteria	87.19039853
596	220808BJB	BJ	< 1% Other	1.70877875
597	220808BJB	BJ	Actinobacteriota	3.018707483
598	220808BJB	BJ	Bacteroidota	4.245626822
599	220808BJB	BJ	Firmicutes	7.053773891
600	220808BJB	BJ	Proteobacteria	83.97311305
601	220808BJE	BJ	< 1% Other	1.628356606
602	220808BJE	BJ	Actinobacteriota	1.306122449
603	220808BJE	BJ	Bacteroidota	6.006444683
604	220808BJE	BJ	Firmicutes	11.6820623
605	220808BJE	BJ	Proteobacteria	79.37701396
606	220808BJM	BJ	< 1% Other	1.325075616
607	220808BJM	BJ	Actinobacteriota	2.58773825
608	220808BJM	BJ	Bacteroidota	3.132651592
609	220808BJM	BJ	Firmicutes	8.975466897
610	220808BJM	BJ	Proteobacteria	83.97906765
626	220809BJB	BJ	< 1% Other	0.542922339
627	220809BJB	BJ	Actinobacteriota	0.527185459
628	220809BJB	BJ	Bacteroidota	1.369108506
629	220809BJB	BJ	Firmicutes	8.833634957
630	220809BJB	BJ	Proteobacteria	88.72714874
631	220809BJE	BJ	< 1% Other	1.068811636
632	220809BJE	BJ	Actinobacteriota	3.132977063
633	220809BJE	BJ	Bacteroidota	2.583879676
634	220809BJE	BJ	Firmicutes	43.30982682
635	220809BJE	BJ	Proteobacteria	49.9045048
636	220809BJM	BJ	< 1% Other	2.583484834
637	220809BJM	BJ	Actinobacteriota	0.593244666
638	220809BJM	BJ	Bacteroidota	3.569036456
639	220809BJM	BJ	Firmicutes	15.16601282
640	220809BJM	BJ	Proteobacteria	78.08822122
656	220810BJB	BJ	< 1% Other	2.073002975
657	220810BJB	BJ	Actinobacteriota	1.948238907
658	220810BJB	BJ	Bacteroidota	3.439009565
659	220810BJB	BJ	Firmicutes	16.82075562
660	220810BJB	BJ	Proteobacteria	75.71899293
661	220810BJE	BJ	< 1% Other	1.116372308
662	220810BJE	BJ	Actinobacteriota	0.943559258
663	220810BJE	BJ	Bacteroidota	3.857187295
664	220810BJE	BJ	Firmicutes	69.77154115
665	220810BJE	BJ	Proteobacteria	24.31133999
666	220810BJM	BJ	< 1% Other	1.667360533
667	220810BJM	BJ	Actinobacteriota	3.295170691
668	220810BJM	BJ	Bacteroidota	4.8438801
669	220810BJM	BJ	Firmicutes	7.285595337
670	220810BJM	BJ	Proteobacteria	82.90799334
686	220811BJB	BJ	< 1% Other	4.319032537
687	220811BJB	BJ	Actinobacteriota	1.871580766
688	220811BJB	BJ	Bacteroidota	3.268067953
689	220811BJB	BJ	Firmicutes	59.90498128
690	220811BJB	BJ	Proteobacteria	30.63633746
691	220811BJE	BJ	< 1% Other	4.234324257
692	220811BJE	BJ	Actinobacteriota	2.323257557
693	220811BJE	BJ	Bacteroidota	4.346739945
694	220811BJE	BJ	Firmicutes	22.77042218
695	220811BJE	BJ	Proteobacteria	66.32525606
696	220811BJM	BJ	< 1% Other	4.991188318
697	220811BJM	BJ	Actinobacteriota	3.499496475
698	220811BJM	BJ	Bacteroidota	9.960347432
699	220811BJM	BJ	Firmicutes	21.66729607
700	220811BJM	BJ	Proteobacteria	59.8816717
16	220620TLB	TL	< 1% Other	0
17	220620TLB	TL	Actinobacteriota	0
18	220620TLB	TL	Bacteroidota	0.625651721
19	220620TLB	TL	Firmicutes	36.70490094
20	220620TLB	TL	Proteobacteria	62.66944734
21	220620TLE	TL	< 1% Other	0.368114584
22	220620TLE	TL	Actinobacteriota	2.730740914
23	220620TLE	TL	Bacteroidota	2.861254267
24	220620TLE	TL	Firmicutes	7.419182116
25	220620TLE	TL	Proteobacteria	86.62070812
26	220620TLM	TL	< 1% Other	0.333203116
27	220620TLM	TL	Actinobacteriota	0.824964956
28	220620TLM	TL	Bacteroidota	2.070455224
29	220620TLM	TL	Firmicutes	1.404048992
30	220620TLM	TL	Proteobacteria	95.36732771
46	220621TLB	TL	< 1% Other	0.87128328
47	220621TLB	TL	Actinobacteriota	0.485845695
48	220621TLB	TL	Bacteroidota	2.335298309
49	220621TLB	TL	Firmicutes	2.612230356
50	220621TLB	TL	Proteobacteria	93.69534236
51	220621TLE	TL	< 1% Other	4.364958501
52	220621TLE	TL	Actinobacteriota	1.646615396
53	220621TLE	TL	Bacteroidota	6.325668164
54	220621TLE	TL	Firmicutes	17.73585624
55	220621TLE	TL	Proteobacteria	69.9269017
56	220621TLM	TL	< 1% Other	1.628873848
57	220621TLM	TL	Actinobacteriota	1.383839804
58	220621TLM	TL	Bacteroidota	2.434272631
59	220621TLM	TL	Firmicutes	16.95555243
60	220621TLM	TL	Proteobacteria	77.59746129
76	220622TLB	TL	< 1% Other	6.517262845
77	220622TLB	TL	Actinobacteriota	8.140592827
78	220622TLB	TL	Bacteroidota	23.90939999
79	220622TLB	TL	Firmicutes	11.04247474
80	220622TLB	TL	Proteobacteria	50.3902696
81	220622TLE	TL	< 1% Other	1.743844956
82	220622TLE	TL	Actinobacteriota	2.921243754
83	220622TLE	TL	Bacteroidota	2.605652323
84	220622TLE	TL	Firmicutes	31.75335316
85	220622TLE	TL	Proteobacteria	60.97590581
86	220622TLM	TL	< 1% Other	0.068579679
87	220622TLM	TL	Actinobacteriota	0.415087529
88	220622TLM	TL	Bacteroidota	0.263490345
89	220622TLM	TL	Firmicutes	2.385850929
90	220622TLM	TL	Proteobacteria	96.86699152
106	220623TLB	TL	< 1% Other	0.259670268
107	220623TLB	TL	Actinobacteriota	3.260576664
108	220623TLB	TL	Bacteroidota	1.54087357
109	220623TLB	TL	Firmicutes	18.02503613
110	220623TLB	TL	Proteobacteria	76.91384336
111	220623TLE	TL	< 1% Other	0.78553458
112	220623TLE	TL	Actinobacteriota	4.231750801
113	220623TLE	TL	Bacteroidota	12.76403193
114	220623TLE	TL	Firmicutes	13.52784666
115	220623TLE	TL	Proteobacteria	68.69083603
116	220623TLM	TL	< 1% Other	1.131837493
117	220623TLM	TL	Actinobacteriota	2.582315454
118	220623TLM	TL	Bacteroidota	6.439192777
119	220623TLM	TL	Firmicutes	6.415958577
120	220623TLM	TL	Proteobacteria	83.4306957
136	220627TLB	TL	< 1% Other	0.093065621
137	220627TLB	TL	Actinobacteriota	2.182091798
138	220627TLB	TL	Bacteroidota	1.308859055
139	220627TLB	TL	Firmicutes	1.293018098
140	220627TLB	TL	Proteobacteria	95.12296543
141	220627TLE	TL	< 1% Other	1.532022876
142	220627TLE	TL	Actinobacteriota	1.657008673
143	220627TLE	TL	Bacteroidota	4.986175813
144	220627TLE	TL	Firmicutes	24.37223043
145	220627TLE	TL	Proteobacteria	67.45256221
146	220627TLM	TL	< 1% Other	0.359826018
147	220627TLM	TL	Actinobacteriota	2.380387505
148	220627TLM	TL	Bacteroidota	3.082245947
149	220627TLM	TL	Firmicutes	6.245551601
150	220627TLM	TL	Proteobacteria	87.93198893
166	220628TLB	TL	< 1% Other	0.257578287
167	220628TLB	TL	Actinobacteriota	0.92775883
168	220628TLB	TL	Bacteroidota	3.431992177
169	220628TLB	TL	Firmicutes	1.452455341
170	220628TLB	TL	Proteobacteria	93.93021536
171	220628TLE	TL	< 1% Other	0.657966371
172	220628TLE	TL	Actinobacteriota	5.395946429
173	220628TLE	TL	Bacteroidota	26.30621102
174	220628TLE	TL	Firmicutes	27.25194046
175	220628TLE	TL	Proteobacteria	40.38793573
176	220628TLM	TL	< 1% Other	0.916952762
177	220628TLM	TL	Actinobacteriota	2.620485855
178	220628TLM	TL	Bacteroidota	8.530702707
179	220628TLM	TL	Firmicutes	21.6809352
180	220628TLM	TL	Proteobacteria	66.25092347
196	220629TLB	TL	< 1% Other	0.262347745
197	220629TLB	TL	Actinobacteriota	5.257662963
198	220629TLB	TL	Bacteroidota	12.31963593
199	220629TLB	TL	Firmicutes	10.85263017
200	220629TLB	TL	Proteobacteria	71.3077232
201	220629TLE	TL	< 1% Other	0.245167374
202	220629TLE	TL	Actinobacteriota	5.200377181
203	220629TLE	TL	Bacteroidota	1.59358793
204	220629TLE	TL	Firmicutes	15.5068364
205	220629TLE	TL	Proteobacteria	77.45403112
206	220629TLM	TL	< 1% Other	2.830815208
207	220629TLM	TL	Actinobacteriota	2.378382866
208	220629TLM	TL	Bacteroidota	6.329902042
209	220629TLM	TL	Firmicutes	14.8472522
210	220629TLM	TL	Proteobacteria	73.61364768
226	220630TLB	TL	< 1% Other	2.484590942
227	220630TLB	TL	Actinobacteriota	4.988323571
228	220630TLB	TL	Bacteroidota	19.18379848
229	220630TLB	TL	Firmicutes	15.84357414
230	220630TLB	TL	Proteobacteria	57.49971287
231	220630TLE	TL	< 1% Other	3.434151702
232	220630TLE	TL	Actinobacteriota	14.09875372
233	220630TLE	TL	Bacteroidota	1.595943955
234	220630TLE	TL	Firmicutes	6.119033942
235	220630TLE	TL	Proteobacteria	74.75211669
236	220630TLM	TL	< 1% Other	2.767458226
237	220630TLM	TL	Actinobacteriota	9.814575389
238	220630TLM	TL	Bacteroidota	12.06978381
239	220630TLM	TL	Firmicutes	15.23493118
240	220630TLM	TL	Proteobacteria	60.1132514
256	220711TLB	TL	< 1% Other	0.282182209
257	220711TLB	TL	Actinobacteriota	0.513302876
258	220711TLB	TL	Bacteroidota	1.394786348
259	220711TLB	TL	Firmicutes	3.332437517
260	220711TLB	TL	Proteobacteria	94.47729105
261	220711TLE	TL	< 1% Other	0.428748314
262	220711TLE	TL	Actinobacteriota	3.971466061
263	220711TLE	TL	Bacteroidota	1.441481399
264	220711TLE	TL	Firmicutes	21.82550683
265	220711TLE	TL	Proteobacteria	72.3327974
266	220711TLM	TL	< 1% Other	5.752321842
267	220711TLM	TL	Actinobacteriota	4.513256426
268	220711TLM	TL	Bacteroidota	10.94470305
269	220711TLM	TL	Firmicutes	5.372281814
270	220711TLM	TL	Proteobacteria	73.41743687
286	220712TLB	TL	< 1% Other	0.211277867
287	220712TLB	TL	Actinobacteriota	39.57453009
288	220712TLB	TL	Bacteroidota	0.743115256
289	220712TLB	TL	Firmicutes	6.352906892
290	220712TLB	TL	Proteobacteria	53.1181699
291	220712TLE	TL	< 1% Other	1.96423944
292	220712TLE	TL	Actinobacteriota	4.327545996
293	220712TLE	TL	Bacteroidota	4.130603783
294	220712TLE	TL	Firmicutes	36.93703032
295	220712TLE	TL	Proteobacteria	52.64058046
296	220712TLM	TL	< 1% Other	10.21133973
297	220712TLM	TL	Actinobacteriota	5.958476864
298	220712TLM	TL	Bacteroidota	23.14495857
299	220712TLM	TL	Firmicutes	24.70905875
300	220712TLM	TL	Proteobacteria	35.97616609
316	220713TLB	TL	< 1% Other	1.497794913
317	220713TLB	TL	Actinobacteriota	0.502038665
318	220713TLB	TL	Bacteroidota	1.886112113
319	220713TLB	TL	Firmicutes	25.85083072
320	220713TLB	TL	Proteobacteria	70.26322359
321	220713TLE	TL	< 1% Other	0.75460154
322	220713TLE	TL	Actinobacteriota	2.113394177
323	220713TLE	TL	Bacteroidota	3.897924846
324	220713TLE	TL	Firmicutes	25.68194565
325	220713TLE	TL	Proteobacteria	67.55213379
326	220713TLM	TL	< 1% Other	1.692054517
327	220713TLM	TL	Actinobacteriota	41.91738048
328	220713TLM	TL	Bacteroidota	2.791257015
329	220713TLM	TL	Firmicutes	16.75176168
330	220713TLM	TL	Proteobacteria	36.84754631
346	220714TLB	TL	< 1% Other	1.239856077
347	220714TLB	TL	Actinobacteriota	2.028005794
348	220714TLB	TL	Bacteroidota	2.155729662
349	220714TLB	TL	Firmicutes	15.26611735
350	220714TLB	TL	Proteobacteria	79.31029112
351	220714TLE	TL	< 1% Other	1.431963988
352	220714TLE	TL	Actinobacteriota	12.05118208
353	220714TLE	TL	Bacteroidota	2.257824407
354	220714TLE	TL	Firmicutes	16.85393258
355	220714TLE	TL	Proteobacteria	67.40509694
356	220714TLM	TL	< 1% Other	0.171305257
357	220714TLM	TL	Actinobacteriota	1.961111482
358	220714TLM	TL	Bacteroidota	27.87492491
359	220714TLM	TL	Firmicutes	19.94593873
360	220714TLM	TL	Proteobacteria	50.04671962
376	220718TLB	TL	< 1% Other	0.456380088
377	220718TLB	TL	Actinobacteriota	0.672698974
378	220718TLB	TL	Bacteroidota	2.324109004
379	220718TLB	TL	Firmicutes	2.355765426
380	220718TLB	TL	Proteobacteria	94.19104651
381	220718TLE	TL	< 1% Other	6.1993164
382	220718TLE	TL	Actinobacteriota	10.89739294
383	220718TLE	TL	Bacteroidota	5.127002212
384	220718TLE	TL	Firmicutes	63.74907848
385	220718TLE	TL	Proteobacteria	14.02720997
386	220718TLM	TL	< 1% Other	1.715218157
387	220718TLM	TL	Actinobacteriota	2.425411189
388	220718TLM	TL	Bacteroidota	3.945928907
389	220718TLM	TL	Firmicutes	23.71080495
390	220718TLM	TL	Proteobacteria	68.2026368
406	220719TLB	TL	< 1% Other	1.720050719
407	220719TLB	TL	Actinobacteriota	1.714537736
408	220719TLB	TL	Bacteroidota	7.155852032
409	220719TLB	TL	Firmicutes	14.60389217
410	220719TLB	TL	Proteobacteria	74.80566735
411	220719TLE	TL	< 1% Other	0.566900592
412	220719TLE	TL	Actinobacteriota	6.389749426
413	220719TLE	TL	Bacteroidota	0.691239384
414	220719TLE	TL	Firmicutes	13.31057301
415	220719TLE	TL	Proteobacteria	79.04153759
416	220719TLM	TL	< 1% Other	2.672436575
417	220719TLM	TL	Actinobacteriota	1.740882664
418	220719TLM	TL	Bacteroidota	5.771009514
419	220719TLM	TL	Firmicutes	30.96590909
420	220719TLM	TL	Proteobacteria	58.84976216
431	220720TLB	TL	< 1% Other	1.578447937
432	220720TLB	TL	Actinobacteriota	1.224338649
433	220720TLB	TL	Bacteroidota	1.580762376
434	220720TLB	TL	Firmicutes	26.27583493
435	220720TLB	TL	Proteobacteria	69.3406161
436	220720TLE	TL	< 1% Other	0.961285225
437	220720TLE	TL	Actinobacteriota	1.628478623
438	220720TLE	TL	Bacteroidota	2.861908524
439	220720TLE	TL	Firmicutes	13.32192081
440	220720TLE	TL	Proteobacteria	81.22640681
441	220720TLM	TL	< 1% Other	1.639726907
442	220720TLM	TL	Actinobacteriota	3.336348252
443	220720TLM	TL	Bacteroidota	5.262006185
444	220720TLM	TL	Firmicutes	21.60967497
445	220720TLM	TL	Proteobacteria	68.15224368
461	220721TLB	TL	< 1% Other	0.537901599
462	220721TLB	TL	Actinobacteriota	8.327242962
463	220721TLB	TL	Bacteroidota	4.982898237
464	220721TLB	TL	Firmicutes	32.71991113
465	220721TLB	TL	Proteobacteria	53.43204607
466	220721TLE	TL	< 1% Other	0.830550918
467	220721TLE	TL	Actinobacteriota	10.18781302
468	220721TLE	TL	Bacteroidota	3.662353923
469	220721TLE	TL	Firmicutes	20.46118531
470	220721TLE	TL	Proteobacteria	64.85809683
471	220721TLM	TL	< 1% Other	2.367020836
472	220721TLM	TL	Actinobacteriota	3.006845796
473	220721TLM	TL	Bacteroidota	3.078121633
474	220721TLM	TL	Firmicutes	9.524440982
475	220721TLM	TL	Proteobacteria	82.02357075
491	220802TLB	TL	< 1% Other	0.07208304
492	220802TLB	TL	Actinobacteriota	0.672775037
493	220802TLB	TL	Bacteroidota	4.928878068
494	220802TLB	TL	Firmicutes	3.168450054
495	220802TLB	TL	Proteobacteria	91.1578138
496	220802TLE	TL	< 1% Other	0.082889018
497	220802TLE	TL	Actinobacteriota	1.169407232
498	220802TLE	TL	Bacteroidota	1.514404767
499	220802TLE	TL	Firmicutes	2.89439491
500	220802TLE	TL	Proteobacteria	94.33890407
501	220802TLM	TL	< 1% Other	0.009130752
502	220802TLM	TL	Actinobacteriota	0.152179206
503	220802TLM	TL	Bacteroidota	0.420014609
504	220802TLM	TL	Firmicutes	1.305697589
505	220802TLM	TL	Proteobacteria	98.11297784
521	220803TLB	TL	< 1% Other	0.627622199
522	220803TLB	TL	Actinobacteriota	6.201180203
523	220803TLB	TL	Bacteroidota	7.084626667
524	220803TLB	TL	Firmicutes	7.998772044
525	220803TLB	TL	Proteobacteria	78.08779889
526	220803TLE	TL	< 1% Other	0.185238995
527	220803TLE	TL	Actinobacteriota	0.77727735
528	220803TLE	TL	Bacteroidota	0.762748801
529	220803TLE	TL	Firmicutes	7.195263693
530	220803TLE	TL	Proteobacteria	91.07947116
531	220803TLM	TL	< 1% Other	1.362913716
532	220803TLM	TL	Actinobacteriota	21.51900564
533	220803TLM	TL	Bacteroidota	0.896083249
534	220803TLM	TL	Firmicutes	40.11995953
535	220803TLM	TL	Proteobacteria	36.10203787
551	220804TLB	TL	< 1% Other	1.197451296
552	220804TLB	TL	Actinobacteriota	1.321956936
553	220804TLB	TL	Bacteroidota	13.18295005
554	220804TLB	TL	Firmicutes	18.94682877
555	220804TLB	TL	Proteobacteria	65.35081295
556	220804TLE	TL	< 1% Other	0
557	220804TLE	TL	Actinobacteriota	3.233461881
558	220804TLE	TL	Bacteroidota	2.195194304
559	220804TLE	TL	Firmicutes	24.41412044
560	220804TLE	TL	Proteobacteria	70.15722338
561	220804TLM	TL	< 1% Other	1.945560557
562	220804TLM	TL	Actinobacteriota	28.16229117
563	220804TLM	TL	Bacteroidota	6.401619286
564	220804TLM	TL	Firmicutes	28.06863841
565	220804TLM	TL	Proteobacteria	35.42189058
581	220805TLB	TL	< 1% Other	12.57783313
582	220805TLB	TL	Actinobacteriota	6.787048568
583	220805TLB	TL	Bacteroidota	1.151930262
584	220805TLB	TL	Firmicutes	29.10958904
585	220805TLB	TL	Proteobacteria	50.373599
586	220805TLE	TL	< 1% Other	0.35526375
587	220805TLE	TL	Actinobacteriota	1.666142016
588	220805TLE	TL	Bacteroidota	0.813958717
589	220805TLE	TL	Firmicutes	9.695552458
590	220805TLE	TL	Proteobacteria	87.46908306
591	220805TLM	TL	< 1% Other	2.995268062
592	220805TLM	TL	Actinobacteriota	2.731840578
593	220805TLM	TL	Bacteroidota	2.25620762
594	220805TLM	TL	Firmicutes	45.02658666
595	220805TLM	TL	Proteobacteria	46.99009708
611	220808TLB	TL	< 1% Other	0.2436243
612	220808TLB	TL	Actinobacteriota	1.267364711
613	220808TLB	TL	Bacteroidota	8.962264151
614	220808TLB	TL	Firmicutes	2.640991084
615	220808TLB	TL	Proteobacteria	86.88575575
616	220808TLE	TL	< 1% Other	0.865071708
617	220808TLE	TL	Actinobacteriota	3.015486255
618	220808TLE	TL	Bacteroidota	3.324557244
619	220808TLE	TL	Firmicutes	22.08631094
620	220808TLE	TL	Proteobacteria	70.70857386
621	220808TLM	TL	< 1% Other	0.692726373
622	220808TLM	TL	Actinobacteriota	1.722538347
623	220808TLM	TL	Bacteroidota	2.529688273
624	220808TLM	TL	Firmicutes	8.176645225
625	220808TLM	TL	Proteobacteria	86.87840178
641	220809TLB	TL	< 1% Other	0.919884726
642	220809TLB	TL	Actinobacteriota	0.770028818
643	220809TLB	TL	Bacteroidota	2.812680115
644	220809TLB	TL	Firmicutes	14.05648415
645	220809TLB	TL	Proteobacteria	81.44092219
646	220809TLE	TL	< 1% Other	0.990847593
647	220809TLE	TL	Actinobacteriota	4.524472742
648	220809TLE	TL	Bacteroidota	3.350577
649	220809TLE	TL	Firmicutes	15.4994031
650	220809TLE	TL	Proteobacteria	75.63469956
651	220809TLM	TL	< 1% Other	0.815080471
652	220809TLM	TL	Actinobacteriota	1.802068822
653	220809TLM	TL	Bacteroidota	2.554906784
654	220809TLM	TL	Firmicutes	37.71599632
655	220809TLM	TL	Proteobacteria	57.1119476
671	220810TLB	TL	< 1% Other	0.586835845
672	220810TLB	TL	Actinobacteriota	5.87628866
673	220810TLB	TL	Bacteroidota	10.58683584
674	220810TLB	TL	Firmicutes	13.56859635
675	220810TLB	TL	Proteobacteria	69.3814433
676	220810TLE	TL	< 1% Other	0.31075089
677	220810TLE	TL	Actinobacteriota	2.158900923
678	220810TLE	TL	Bacteroidota	0.596060188
679	220810TLE	TL	Firmicutes	28.06207749
680	220810TLE	TL	Proteobacteria	68.87221051
681	220810TLM	TL	< 1% Other	3.282627067
682	220810TLM	TL	Actinobacteriota	3.311602077
683	220810TLM	TL	Bacteroidota	5.258964143
684	220810TLM	TL	Firmicutes	25.30484124
685	220810TLM	TL	Proteobacteria	62.84196547
701	220811TLB	TL	< 1% Other	11.45186519
702	220811TLB	TL	Actinobacteriota	8.91832962
703	220811TLB	TL	Bacteroidota	60.08200218
704	220811TLB	TL	Firmicutes	7.956107503
705	220811TLB	TL	Proteobacteria	11.5916955
706	220811TLE	TL	< 1% Other	0.330555426
707	220811TLE	TL	Actinobacteriota	2.846966805
708	220811TLE	TL	Bacteroidota	8.498999022
709	220811TLE	TL	Firmicutes	11.08757391
710	220811TLE	TL	Proteobacteria	77.23590484
711	220811TLM	TL	< 1% Other	1.819614968
712	220811TLM	TL	Actinobacteriota	2.678654928
713	220811TLM	TL	Bacteroidota	12.26970916
714	220811TLM	TL	Firmicutes	15.82744386
715	220811TLM	TL	Proteobacteria	67.40457709
